# Supplementary material for: Routine childhood immunisation during the COVID-19 pandemic in Africa: a benefit–risk analysis of health benefits versus excess risk of SARS-CoV-2 infection
Source: Lancet Glob Health. 2020 Jul 17;8(10):e1264–72. doi: 10.1016/S2214-109X(20)30308-9 (PMC7367673; doi:10.1016/S2214-109X(20)30308-9)
Supplement: Supplementary appendix 2 [file mmc2.xls]

## Sheet: Supplementary Appendix 2
Supplementary appendix 2
A10. Age and antigen specific deaths averted by vaccination, excess deaths due to COVID-19, and benefit-risk ratios for Africa at the continental level
Age and antigen specific deaths averted by vaccination, excess deaths due to COVID-19, and benefit-risk ratios (central estimates and uncertainty intervals)
for routine childhood vaccination are included in the dataset. The routine childhood vaccines considered are 3-dose DTP3, HepB3, Hib3, PCV3 for children
at 6, 10 and 14 weeks, 2-dose RotaC for children at 6 and 10 weeks, 1-dose MCV1, RCV1, MenA, YFV for children at 9 months, and 1-dose MCV2 for children
at 15-18 months of age. Note that the risk is disaggregated across the different age groups in the household.
A11. Country, age, and antigen specific deaths averted by vaccination, excess deaths due to COVID-19, and benefit-risk ratios for Africa at the national level
Country, age and antigen specific deaths averted by vaccination, excess deaths due to COVID-19, and benefit-risk ratios (central estimates and uncertainty intervals)
for routine childhood vaccination are included in the dataset. The routine childhood vaccines considered are 3-dose DTP3, HepB3, Hib3, PCV3 for children
at 6, 10 and 14 weeks, 2-dose RotaC for children at 6 and 10 weeks, 1-dose MCV1, RCV1, MenA, YFV for children at 9 months, and 1-dose MCV2 for children
at 15-18 months of age. Note that the risk is disaggregated across the different age groups in the household.
A12. Age and antigen specific deaths averted by measles vaccination, excess deaths due to COVID-19, and benefit-risk ratios for Africa at the continental level – Scenario of measles-only vaccination impact
Age specific deaths averted by measles vaccination, excess deaths due to COVID-19, and benefit-risk ratios (central estimates and uncertainty intervals) for
childhood vaccination (measles-only vaccination impact) are included in the dataset. Note that the risk is disaggregated across the different age groups
in the household.
A13. Country and age specific deaths averted by measles vaccination, excess deaths due to COVID-19, and benefit-risk ratios for Africa at the national level – Scenario of measles-only vaccination impact
Country and age specific deaths averted by measles vaccination, excess deaths due to COVID-19, and benefit-risk ratios (central estimates and uncertainty intervals)
for childhood vaccination (measles-only vaccination impact) are included in the dataset. Note that the risk is disaggregated across the different age groups
in the household.
Note: Simulation runs = 4000

## Sheet: A10
Continent	Vaccine	benefit_risk_ratio	benefit_risk_ratio_low	benefit_risk_ratio_high	child_benefit_risk_ratio	child_benefit_risk_ratio_low	child_benefit_risk_ratio_high	sibling_benefit_risk_ratio	sibling_benefit_risk_ratio_low	sibling_benefit_risk_ratio_high	parent_benefit_risk_ratio	parent_benefit_risk_ratio_low	parent_benefit_risk_ratio_high	grandparent_benefit_risk_ratio	grandparent_benefit_risk_ratio_low	grandparent_benefit_risk_ratio_high	vac_deaths_averted	vac_deaths_averted_low	vac_deaths_averted_high	covid_deaths	covid_deaths_low	covid_deaths_high	child_covid_deaths	child_covid_deaths_low	child_covid_deaths_high	sibling_covid_deaths	sibling_covid_deaths_low	sibling_covid_deaths_high	parent_covid_deaths	parent_covid_deaths_low	parent_covid_deaths_high	grandparent_covid_deaths	grandparent_covid_deaths_low	grandparent_covid_deaths_high
Africa	Diphtheria (DTP3)	2.30722	0.368937	7.36611	2293.44	138.756	14926.2	2013.92	121.845	13107.1	21.0502	3.58759	71.4811	2.6142	0.429571	8.61694	12943.7	10180.5	16539.4	5674.52	845.62	16830.3	5.60836	0.019745	27.1413	6.38676	0.0224855	30.9083	620.551	75.5994	1902.55	5000.78	582.504	14962.8
Africa	HepB3	0.692507	0.094154	2.29408	685.97	32.6707	4688.39	602.287	28.6851	4116.44	6.30434	0.955422	22.1881	0.784436	0.108417	2.67926	3826.8	2577.97	5826.04	5676.75	845.946	16837.1	5.60952	0.0197491	27.1469	6.38892	0.0224931	30.9187	620.679	75.6151	1902.94	5002.92	582.753	14969.2
Africa	Hib3	9.66317	1.50956	30.5307	9796.19	723.881	61873.7	8593.15	634.984	54275.2	88.1889	14.368	299.292	10.9691	1.65895	35.0965	54840	49521	61230.3	5696.42	848.863	16895.8	5.62638	0.0198085	27.2285	6.41407	0.0225816	31.0405	622.544	75.8423	1908.66	5020.67	584.82	15022.3
Africa	MCV1	103.031	16.4286	331.975	103318	6601.82	675385	90700.4	5795.56	592902	933.671	146.571	3218.17	116.749	17.4119	384.388	194388	181469	209379	1895.79	228.517	5777.47	1.875	0.0166864	9.34843	2.13584	0.0190078	10.649	207.882	19.3696	655.234	1665.78	207.5	5217.6
Africa	MCV2	13.6616	2.09459	44.7021	13619.8	708.517	87941.8	13106.7	681.827	84629.1	122.699	16.7438	425.398	15.5943	2.16346	51.2892	10282.2	9353.49	11237.4	750.932	80.7191	2276.78	0.753173	0.00670282	3.7552	0.782655	0.00696519	3.90219	83.5047	7.78063	263.203	658.103	81.9774	2061.32
Africa	PCV3	9.21904	1.46177	29.2681	9488.66	706.459	61052.8	8210	611.259	52825.5	85.6765	13.6364	294.124	10.4541	1.64043	33.9505	46494	40002.2	55013.5	5051.46	751.467	14978.6	4.90202	0.0172582	23.723	5.66548	0.0199461	27.4177	542.395	66.0781	1662.93	4460.86	519.612	13347.3
Africa	Pertussis (DTP3)	47.8843	8.40789	155.237	47980.1	2858.38	320376	42132.4	2510.01	281330	441.057	70.4732	1508.77	54.2043	9.51052	179.387	271422	207238	344147	5674.52	845.62	16830.3	5.60836	0.019745	27.1413	6.38676	0.0224855	30.9083	620.551	75.5994	1902.55	5000.78	582.504	14962.8
Africa	RCV1	1.55077	0.233949	5.06301	1601.15	81.8818	10670.4	1416.68	72.4481	9441.02	14.2644	2.15831	51.3485	1.76151	0.249065	5.85959	1146.72	737.479	1678.87	743.845	84.7702	2263.62	0.725513	0.00645666	3.61729	0.819985	0.00729741	4.08831	80.4381	7.49489	253.537	655.472	81.6496	2053.08
Africa	RotaC	4.48646	0.764693	14.3715	4732.39	258.423	30782.2	4240.61	231.569	27583.4	42.8583	6.55378	145.233	5.04326	0.731991	16.3961	10665.5	9578.15	11889.7	2390.86	364.26	7221.26	2.25865	0.00795154	11.0546	2.52059	0.00887366	12.3366	249.53	21.5267	769.183	2116.5	244.889	6476.02
Africa	Tetanus (DTP3)	12.1708	1.86494	38.8958	12436.1	727.773	80477.9	10920.4	639.075	70669.5	111.229	13.7624	384.756	13.8605	2.22517	45.5693	69254.2	54267.8	87343.3	5674.52	845.62	16830.3	5.60836	0.019745	27.1413	6.38676	0.0224855	30.9083	620.551	75.5994	1902.55	5000.78	582.504	14962.8
Africa	YFV	26.9823	3.85663	87.0912	27615.6	1746.84	184358	21748.6	1375.72	145191	248.504	32.1315	848.68	30.6367	4.35416	101.512	23345.1	17425.8	30929.4	875.234	99.7543	2663.66	0.852735	0.00758886	4.2516	1.08277	0.00963608	5.39853	94.5432	8.80914	297.996	771.257	96.0726	2415.75
Africa	MenA	1.67248	0.28286	5.51777	1750.37	93.8605	11680.6	1354.83	72.65	9041.06	16.1362	1.72586	56.1025	1.90715	0.281847	6.28328	459.874	334.764	665.371	280.334	34.2977	855.511	0.263155	0.00234193	1.31205	0.339984	0.00302567	1.6951	29.1761	2.71851	91.9617	248.276	30.9267	777.653
Africa	DTP3, HepB3, Hib3, PCV3, RotaC	82.5213	13.6821	260.554	83946.8	5017.34	542745	73637.5	4401.17	476092	761.574	106.803	2594.94	93.7573	16.2497	303.081	471068	406088	548290	5696.42	848.863	16895.8	5.62638	0.0198085	27.2285	6.41407	0.0225816	31.0405	622.544	75.8423	1908.66	5020.67	584.82	15022.3
Africa	MCV1, RCV1, MenA, YFV	116.064	18.4119	373.918	116813	6428.43	759071	102547	5643.34	666367	1054.86	142.546	3615.42	131.742	20.0567	431.261	219726	204572	235744	1895.79	228.517	5777.47	1.875	0.0166864	9.34843	2.13584	0.0190078	10.649	207.882	19.3696	655.234	1665.78	207.5	5217.6
Africa	DTP3, HepB3, Hib3, PCV3, RotaC, MCV1, RCV1, MenA, YFV, MCV2	84.3232	13.978	267.061	84673.6	4948.12	546123	74892	4378.11	483020	769.058	147.932	2679.21	95.8979	13.8623	306.58	701828	635416	782050	8340.82	1279.77	25028.9	8.26994	0.0291011	40.2191	9.34928	0.0329008	45.4661	914.302	83.3974	2807.6	7341.97	851.507	22266.6

## Sheet: A11
Country	ISO_code	Vaccine	benefit_risk_ratio	benefit_risk_ratio_low	benefit_risk_ratio_high	child_benefit_risk_ratio	child_benefit_risk_ratio_low	child_benefit_risk_ratio_high	sibling_benefit_risk_ratio	sibling_benefit_risk_ratio_low	sibling_benefit_risk_ratio_high	parent_benefit_risk_ratio	parent_benefit_risk_ratio_low	parent_benefit_risk_ratio_high	grandparent_benefit_risk_ratio	grandparent_benefit_risk_ratio_low	grandparent_benefit_risk_ratio_high	vac_deaths_averted	vac_deaths_averted_low	vac_deaths_averted_high	covid_deaths	covid_deaths_low	covid_deaths_high	child_covid_deaths	child_covid_deaths_low	child_covid_deaths_high	sibling_covid_deaths	sibling_covid_deaths_low	sibling_covid_deaths_high	parent_covid_deaths	parent_covid_deaths_low	parent_covid_deaths_high	grandparent_covid_deaths	grandparent_covid_deaths_low	grandparent_covid_deaths_high
Angola	AGO	Diphtheria (DTP3)	3.43163	0.25791	14.2977	2061.49	40.1664	16451.9	1656.05	32.2667	13216.2	18.6358	1.28754	83.9301	4.28032	0.323445	18.5683	343.359	81.8561	825.454	99.749	16.4676	294.105	0.166577	0.000586457	0.806137	0.207358	0.000730035	1.0035	18.4313	2.24542	56.5086	80.4947	9.37623	240.848
Angola	AGO	HepB3	1.26351	0.0674473	6.26893	766.01	18.5303	6896.49	615.357	14.8859	5540.14	7.05161	0.312516	35.6093	1.58227	0.0822726	7.80838	123.424	18.2608	405.542	99.749	16.4676	294.105	0.166577	0.000586457	0.806137	0.207358	0.000730035	1.0035	18.4313	2.24542	56.5086	80.4947	9.37623	240.848
Angola	AGO	Hib3	30.1743	5.05302	98.4459	18247	907.048	119651	14658.3	728.657	96118.6	163.624	26.2042	573.614	37.6623	6.00692	126.84	3044.77	2126.45	4136.05	99.749	16.4676	294.105	0.166577	0.000586457	0.806137	0.207358	0.000730035	1.0035	18.4313	2.24542	56.5086	80.4947	9.37623	240.848
Angola	AGO	MCV1	231.584	35.3893	767.044	138909	6307.15	922530	111590	5066.71	741093	1254.53	204.294	4404.06	291.847	41.5025	979.095	7446.78	5433.98	9890.6	31.9481	4.80274	97.6713	0.0532907	0.000474258	0.265699	0.0663375	0.000590366	0.330748	5.90837	0.550518	18.6229	25.6935	3.20054	80.4775
Angola	AGO	MCV2	35.0792	5.09398	116.152	21139	1431.91	141026	16981.6	1150.29	113290	192.373	20.8699	676.474	44.2882	5.43161	150.32	492.406	360.888	647.942	13.8559	2.08295	42.3601	0.0231122	0.000205686	0.115234	0.0287706	0.000256042	0.143446	2.56246	0.23876	8.07676	11.1433	1.38807	34.9031
Angola	AGO	PCV3	28.306	4.60578	93.7529	17351.2	1083.86	117061	13938.7	870.695	94038.3	154.219	18.8537	565.562	35.2481	4.07977	120.198	2772.14	1590.26	4206.18	97.3741	16.0755	287.102	0.162611	0.000572494	0.786943	0.202421	0.000712653	0.979605	17.9924	2.19195	55.1631	78.5781	9.15299	235.113
Angola	AGO	Pertussis (DTP3)	71.3522	5.52793	314.35	43556.8	1632.17	365440	34990.3	1311.17	293568	387.359	19.1419	1778.22	89.9437	6.84167	404.955	7184.55	1742.13	17207.7	99.749	16.4676	294.105	0.166577	0.000586457	0.806137	0.207358	0.000730035	1.0035	18.4313	2.24542	56.5086	80.4947	9.37623	240.848
Angola	AGO	RCV1	4.51962	0.126226	23.2792	2753.66	66.4888	24854.3	2212.09	53.4122	19966.1	24.5089	1.19316	136.338	5.64136	0.252525	29.8283	145.266	19.3983	468.885	31.9481	4.80274	97.6713	0.0532907	0.000474258	0.265699	0.0663375	0.000590366	0.330748	5.90837	0.550518	18.6229	25.6935	3.20054	80.4775
Angola	AGO	RotaC	24.6421	3.56717	79.9871	14755.7	717.989	100509	11853.6	576.78	80741.3	134.784	21.2902	475.735	31.0981	4.25263	105.285	1490.39	913.578	2190.63	60.0303	9.99224	180.639	0.100381	0.000353389	0.491299	0.124957	0.000439907	0.61158	11.0898	0.956708	34.1847	48.3108	5.5898	147.821
Angola	AGO	Tetanus (DTP3)	18.2781	1.40256	75.2123	10981.9	368.726	90725.9	8822.09	296.208	72882.6	100.202	7.15553	445.571	22.8185	1.84014	97.8074	1816.79	421.238	4234.78	99.749	16.4676	294.105	0.166577	0.000586457	0.806137	0.207358	0.000730035	1.0035	18.4313	2.24542	56.5086	80.4947	9.37623	240.848
Angola	AGO	YFV	13.9644	1.47551	52.5096	8410.46	446.599	62111.4	6756.35	358.765	49895.8	76.3919	6.98403	308.404	17.5496	1.33477	68.6878	422.915	152.173	831.641	29.9261	4.49877	91.4896	0.0499179	0.000444241	0.248883	0.0621389	0.000553001	0.309815	5.53442	0.515675	17.4442	24.0673	2.99797	75.384
Burundi	BDI	Diphtheria (DTP3)	2.60375	0.248253	10.7897	2016.97	64.1424	16297.1	1817.97	57.8139	14689.2	18.5692	1.28253	82.515	3.06242	0.187194	12.8568	127.362	35.6425	306.771	48.8775	7.41585	143.961	0.0623103	0.000219372	0.301547	0.0691311	0.000243386	0.334555	6.89447	0.839929	21.1378	41.5696	4.84214	124.38
Burundi	BDI	HepB3	0.234593	0.0146941	1.03433	184.67	6.19913	1499.16	166.45	5.5875	1351.25	1.67417	0.0893036	7.7433	0.27854	0.0126791	1.25842	11.5604	2.45649	29.3525	48.8775	7.41585	143.961	0.0623103	0.000219372	0.301547	0.0691311	0.000243386	0.334555	6.89447	0.839929	21.1378	41.5696	4.84214	124.38
Burundi	BDI	Hib3	19.6327	2.69743	64.3251	15356.1	715.837	100390	13841	645.21	90485.3	137.884	16.4192	481.35	23.3452	2.99214	78.3304	951.262	571.545	1400.75	48.8775	7.41585	143.961	0.0623103	0.000219372	0.301547	0.0691311	0.000243386	0.334555	6.89447	0.839929	21.1378	41.5696	4.84214	124.38
Burundi	BDI	MCV1	148.014	19.0807	480.571	116741	6015.17	794455	105223	5421.69	716071	1061.34	116.93	3578.42	175.878	20.9577	584.811	2418.76	1721.24	3321.51	16.2544	2.5156	49.8555	0.0207248	0.000184439	0.10333	0.0229934	0.000204628	0.114641	2.29777	0.214096	7.24245	13.7951	1.7184	43.2092
Burundi	BDI	MCV2	22.5494	3.72297	74.2391	17830.2	874.838	119215	16071	788.523	107452	160.958	26.8862	580.478	26.6473	4.0703	89.8484	319.883	224.61	438.776	14.0676	2.17717	43.1483	0.0179366	0.000159626	0.0894289	0.0199	0.000177099	0.0992182	1.98864	0.185293	6.2681	11.9392	1.48722	37.3961
Burundi	BDI	PCV3	17.3823	2.26002	60.7745	13795.8	692.011	94015.2	12434.7	623.734	84739.3	125.564	11.5311	469.109	20.6449	2.09787	73.2289	858.268	383.327	1494.11	48.8775	7.41585	143.961	0.0623103	0.000219372	0.301547	0.0691311	0.000243386	0.334555	6.89447	0.839929	21.1378	41.5696	4.84214	124.38
Burundi	BDI	Pertussis (DTP3)	53.7585	2.90467	227.888	43402.4	1053.09	347450	39120.1	949.189	313169	385.175	17.8502	1721.95	63.1058	3.78103	278.718	2650.32	574.428	6484.85	48.8775	7.41585	143.961	0.0623103	0.000219372	0.301547	0.0691311	0.000243386	0.334555	6.89447	0.839929	21.1378	41.5696	4.84214	124.38
Burundi	BDI	RCV1	1.7881	0.0830927	9.30494	1432.4	37.6584	13019.3	1291.07	33.9429	11734.7	13.0992	0.300391	68.0714	2.12679	0.0431695	11.2401	29.1337	4.3171	92.4053	16.2544	2.5156	49.8555	0.0207248	0.000184439	0.10333	0.0229934	0.000204628	0.114641	2.29777	0.214096	7.24245	13.7951	1.7184	43.2092
Burundi	BDI	RotaC	8.63743	1.54056	28.3274	6785.24	445.45	45492.5	6115.78	401.5	41004	62.1825	7.00438	209.883	10.2656	1.6492	33.9202	292.102	224.679	370.403	33.6753	5.38944	101.305	0.0429894	0.000151343	0.210404	0.0476952	0.00016791	0.233436	4.74935	0.409721	14.64	28.5639	3.30498	87.3991
Burundi	BDI	Tetanus (DTP3)	13.9813	1.33131	57.5151	11158.4	495.532	86312.5	10057.4	446.641	77796.6	101.152	6.68118	444.842	16.4378	1.18011	69.492	689.868	183.686	1624.12	48.8775	7.41585	143.961	0.0623103	0.000219372	0.301547	0.0691311	0.000243386	0.334555	6.89447	0.839929	21.1378	41.5696	4.84214	124.38
Benin	BEN	Diphtheria (DTP3)	1.8916	0.158535	7.90809	2054.93	48.1433	16457.6	1624.97	38.0702	13014.1	18.4096	0.884821	81.7311	2.14092	0.126624	9.25694	109.814	26.5018	255.955	58.6199	7.14676	172.05	0.0537966	0.000189398	0.260345	0.0680309	0.000239512	0.329231	5.95245	0.725165	18.2497	52.0561	6.06364	155.757
Benin	BEN	HepB3	0.818548	0.022043	4.09134	896.739	19.2905	8298.29	709.112	15.2543	6562.02	8.14298	0.286285	41.745	0.926932	0.0236014	4.73388	48.3289	6.96517	154.196	58.6199	7.14676	172.05	0.0537966	0.000189398	0.260345	0.0680309	0.000239512	0.329231	5.95245	0.725165	18.2497	52.0561	6.06364	155.757
Benin	BEN	Hib3	14.1365	1.94555	48.0175	15587.4	695.226	105314	12326	549.762	83278.7	139.341	14.9222	501.767	16.0141	2.11496	56.5718	833.635	498.518	1288.6	58.6199	7.14676	172.05	0.0537966	0.000189398	0.260345	0.0680309	0.000239512	0.329231	5.95245	0.725165	18.2497	52.0561	6.06364	155.757
Benin	BEN	MCV1	99.8655	13.3072	369.332	112020	5738.55	764315	88581.7	4537.86	604396	1000.84	93.5897	3834.57	112.854	11.8217	415.143	1809.66	720.907	3484.83	17.9661	2.16135	54.7965	0.0165144	0.000146969	0.082338	0.020884	0.000185856	0.104124	1.83096	0.170601	5.77109	15.944	1.98608	49.9401
Benin	BEN	PCV3	13.3389	1.32447	48.2813	14177.3	571.934	104440	11211	452.267	82588	131.745	10.5456	498.958	15.0753	1.60097	56.3176	711.821	314.334	1273.49	53.6157	6.53667	157.363	0.0492042	0.00017323	0.23812	0.0622233	0.000219066	0.301126	5.44431	0.663261	16.6918	47.6123	5.54601	142.461
Benin	BEN	Pertussis (DTP3)	38.4978	3.02748	165.305	42570.5	1055.8	336271	33663.4	834.893	265912	383.074	18.7105	1707.35	43.2725	3.42168	190.944	2290.79	588.267	5496.58	58.6199	7.14676	172.05	0.0537966	0.000189398	0.260345	0.0680309	0.000239512	0.329231	5.95245	0.725165	18.2497	52.0561	6.06364	155.757
Benin	BEN	Tetanus (DTP3)	10.0411	0.743858	41.0679	11034.9	392.707	88667.4	8726.06	310.54	70115.3	98.2256	6.54195	428.704	11.3279	0.793186	47.4778	583.824	144.432	1392.94	58.6199	7.14676	172.05	0.0537966	0.000189398	0.260345	0.0680309	0.000239512	0.329231	5.95245	0.725165	18.2497	52.0561	6.06364	155.757
Benin	BEN	YFV	24.4482	2.98721	94.6282	27230.8	1043.49	205478	21533.2	825.155	162485	242.607	28.0347	981.841	27.6768	3.20678	108.007	465.569	178.316	898.18	18.9372	2.27817	57.7584	0.017407	0.000154913	0.0867887	0.0220128	0.000195902	0.109752	1.92993	0.179823	6.08304	16.8058	2.09344	52.6396
Burkina Faso	BFA	Diphtheria (DTP3)	1.86385	0.170445	7.7618	2018.26	41.5819	16270.3	1407.14	28.991	11343.7	18.4412	1.41245	80.3949	2.09543	0.119152	8.85984	220.27	60.8707	529.49	119.476	14.5629	350.628	0.108891	0.000383367	0.526972	0.156183	0.000549864	0.755837	12.0485	1.46783	36.9396	106.158	12.3656	317.636
Burkina Faso	BFA	HepB3	0.419996	0.0147114	2.04676	457.739	12.882	4200.46	319.137	8.98134	2928.58	4.13534	0.0928816	21.5967	0.473293	0.0233944	2.33757	49.4583	7.13314	154.829	119.476	14.5629	350.628	0.108891	0.000383367	0.526972	0.156183	0.000549864	0.755837	12.0485	1.46783	36.9396	106.158	12.3656	317.636
Burkina Faso	BFA	Hib3	7.77483	1.34741	25.3947	8589.97	588.694	57473.2	5988.95	410.439	40070.5	77.807	8.49904	265.821	8.75192	1.46509	29.4475	932.99	657.843	1272.5	119.476	14.5629	350.628	0.108891	0.000383367	0.526972	0.156183	0.000549864	0.755837	12.0485	1.46783	36.9396	106.158	12.3656	317.636
Burkina Faso	BFA	MCV1	107.414	14.0175	354.092	115320	6624.82	786865	80401.2	4618.85	548605	1055.81	149.85	3699.11	120.142	16.1015	410.353	4179.78	2692.86	5918.89	39.2347	4.71939	119.668	0.0358198	0.000318776	0.178592	0.0513765	0.000457222	0.256155	3.97136	0.370035	12.5175	34.842	4.34013	109.133
Burkina Faso	BFA	MCV2	16.3106	2.03094	55.2796	17888.5	649.796	118389	12471.9	453.039	82541.1	159.57	19.9895	591.15	18.4158	2.10379	63.5252	354.653	227.076	496.813	21.7046	2.61076	66.2001	0.0198155	0.000176347	0.0987967	0.0284214	0.000252934	0.141704	2.19695	0.204703	6.92469	19.2745	2.40096	60.372
Burkina Faso	BFA	MenA	2.0664	0.207751	8.23502	2243.42	89.8289	17044.2	1564.12	62.629	11883.3	20.3363	1.33494	84.8543	2.31469	0.20379	9.46591	79.9636	24.0477	164.341	38.7888	4.66576	118.308	0.0354128	0.000315154	0.176562	0.0507926	0.000452026	0.253244	3.92623	0.36583	12.3753	34.4461	4.29081	107.893
Burkina Faso	BFA	PCV3	7.25722	1.06266	24.6218	7978.56	388.265	54306.6	5562.68	270.7	37862.7	71.7664	9.01852	260.629	8.19478	0.969636	28.0412	866.026	477.51	1308.6	119.476	14.5629	350.628	0.108891	0.000383367	0.526972	0.156183	0.000549864	0.755837	12.0485	1.46783	36.9396	106.158	12.3656	317.636
Burkina Faso	BFA	Pertussis (DTP3)	39.6648	2.74726	159.207	43545.4	1481.03	345894	30360	1032.58	241158	397.844	24.3521	1710.04	44.3457	3.06755	181.88	4719.93	1270.46	11045.1	119.476	14.5629	350.628	0.108891	0.000383367	0.526972	0.156183	0.000549864	0.755837	12.0485	1.46783	36.9396	106.158	12.3656	317.636
Burkina Faso	BFA	RCV1	0.411033	0.029851	2.07357	446.027	14.7905	4091.73	310.971	10.312	2852.77	4.09329	0.253586	21.8359	0.46308	0.0353911	2.40636	16.2164	2.74096	46.6715	39.2347	4.71939	119.668	0.0358198	0.000318776	0.178592	0.0513765	0.000457222	0.256155	3.97136	0.370035	12.5175	34.842	4.34013	109.133
Burkina Faso	BFA	RotaC	4.02657	0.599007	13.1301	4416.45	251.927	30377.4	3079.16	175.644	21179.2	39.9479	5.67209	136.967	4.53448	0.582721	15.0829	323.649	221.34	449.785	80.3384	11.798	242.352	0.0734934	0.000258732	0.359702	0.105412	0.0003711	0.515921	8.11935	0.700448	25.0281	71.3591	8.25659	218.343
Burkina Faso	BFA	Tetanus (DTP3)	10.0954	0.681487	40.0958	10862.9	309.26	88992.1	7573.66	215.617	62045.5	102.485	5.93309	428.129	11.3326	0.789855	45.7082	1186.7	296.715	2920.84	119.476	14.5629	350.628	0.108891	0.000383367	0.526972	0.156183	0.000549864	0.755837	12.0485	1.46783	36.9396	106.158	12.3656	317.636
Burkina Faso	BFA	YFV	30.8911	3.6673	115.58	34075.5	1702.43	248825	23757.5	1186.94	173481	306.745	27.0943	1251.81	34.5918	3.31123	131.938	678.481	256.589	1362	21.8466	2.62784	66.6333	0.0199451	0.0001775	0.0994432	0.0286073	0.000254589	0.142632	2.21133	0.206042	6.97	19.4006	2.41667	60.7671
Botswana	BWA	Diphtheria (DTP3)	1.83871	0.121435	7.47115	2021.48	73.7062	16786.3	2392.03	87.2169	19863.3	18.7455	1.30276	77.7424	2.07035	0.166053	8.66369	16.724	4.43381	39.3515	9.06445	1.10345	26.6018	0.00813306	2.86336e-05	0.0393594	0.00687317	2.4198e-05	0.0332622	0.899902	0.109632	2.75902	8.07061	0.940086	24.148
Botswana	BWA	HepB3	0.56738	0.0294183	2.62491	632.926	18.5801	5137.03	748.945	21.986	6078.68	5.72867	0.285198	27.3596	0.63834	0.0215647	3.04113	5.1045	0.842286	14.3844	9.06445	1.10345	26.6018	0.00813306	2.86336e-05	0.0393594	0.00687317	2.4198e-05	0.0332622	0.899902	0.109632	2.75902	8.07061	0.940086	24.148
Botswana	BWA	Hib3	8.23615	1.14145	27.4561	9222.03	408.512	60310.8	10912.5	483.394	71366.2	83.744	11.2711	296.093	9.18794	1.177	31.3926	74.7031	46.7991	108.968	9.06445	1.10345	26.6018	0.00813306	2.86336e-05	0.0393594	0.00687317	2.4198e-05	0.0332622	0.899902	0.109632	2.75902	8.07061	0.940086	24.148
Botswana	BWA	MCV1	101.686	11.1805	341.615	112630	6604.82	740861	133275	7815.52	876666	1011.07	131.27	3594.71	113.763	14.2496	392.704	309.797	191.482	450.509	3.0764	0.316016	9.33063	0.00276658	2.4621e-05	0.0137937	0.00233801	2.0807e-05	0.0116569	0.306733	0.0285801	0.966806	2.73914	0.341204	8.57958
Botswana	BWA	MCV2	15.2744	1.71099	52.4887	17047.8	782.268	114680	20172.8	925.662	135701	153.377	22.7618	561.473	17.2368	2.47417	61.0322	38.0999	23.7531	57.4136	2.48185	0.254942	7.52737	0.00223191	1.98627e-05	0.0111279	0.00188616	1.67858e-05	0.0094041	0.247453	0.0230566	0.77996	2.20977	0.275262	6.92147
Botswana	BWA	PCV3	7.73095	0.930628	26.8202	8557.78	517.284	58775.7	10126.5	612.105	69549.6	78.7339	10.5659	282.436	8.67183	1.17423	31.0403	57.3393	29.9945	95.2781	7.50497	0.913613	22.0251	0.00673383	2.37074e-05	0.0325879	0.00569069	2.00349e-05	0.0275397	0.74508	0.0907704	2.28435	6.68212	0.778351	19.9935
Botswana	BWA	Pertussis (DTP3)	37.7807	3.63088	159.299	43513.9	1668.11	336122	51490.3	1973.89	397735	380.094	25.0547	1720.7	42.504	4.26097	183.847	337.771	72.7381	823.656	9.06445	1.10345	26.6018	0.00813306	2.86336e-05	0.0393594	0.00687317	2.4198e-05	0.0332622	0.899902	0.109632	2.75902	8.07061	0.940086	24.148
Botswana	BWA	RCV1	0.996554	0.0147025	6.47972	1142.88	16.0796	11477.6	1352.38	19.0271	13581.5	10.2115	0.151406	69.5165	1.11519	0.0291546	7.28161	2.65287	0.218022	10.9679	2.61329	0.268443	7.92602	0.00235011	2.09146e-05	0.0117173	0.00198605	1.76747e-05	0.00990214	0.260558	0.0242777	0.821266	2.32679	0.28984	7.28803
Botswana	BWA	RotaC	4.12966	0.579603	13.8722	4585.79	243.789	31285.8	5426.39	288.477	37020.7	41.7399	6.16736	148.754	4.63116	0.643489	15.837	19.8419	12.2873	30.056	4.84995	0.710826	14.6312	0.00436776	1.53766e-05	0.0213773	0.00369115	1.29946e-05	0.0180657	0.482538	0.0416281	1.48744	4.31669	0.499461	13.2081
Botswana	BWA	Tetanus (DTP3)	9.68969	0.477329	41.3431	10995	250.215	84075.4	13010.4	296.08	99486.9	97.7419	7.82163	432.88	10.9458	0.983095	47.2344	87.3784	22.527	215.917	9.06445	1.10345	26.6018	0.00813306	2.86336e-05	0.0393594	0.00687317	2.4198e-05	0.0332622	0.899902	0.109632	2.75902	8.07061	0.940086	24.148
Central African Republic	CAF	Diphtheria (DTP3)	2.512	0.195046	9.92069	2034.2	67.2205	16326.1	1578.69	52.1681	12670.2	18.5436	1.2526	79.2844	2.9412	0.242811	11.969	37.3926	9.94808	90.2651	15.1599	2.29533	44.6834	0.0185568	6.53318e-05	0.0898044	0.0239111	8.41824e-05	0.115716	2.05326	0.250141	6.2951	12.9759	1.51147	38.8251
Central African Republic	CAF	HepB3	1.27211	0.0772373	6.05632	1041.39	23.1007	9274.04	808.2	17.9279	7197.35	9.57846	0.549224	46.7227	1.5015	0.0399874	7.26114	19.0643	2.84519	57.564	15.1599	2.29533	44.6834	0.0185568	6.53318e-05	0.0898044	0.0239111	8.41824e-05	0.115716	2.05326	0.250141	6.2951	12.9759	1.51147	38.8251
Central African Republic	CAF	Hib3	13.4979	2.22093	42.1544	10999.7	562.218	71523.6	8536.56	436.324	55507.6	100.034	15.9452	341.107	15.7913	2.44593	51.2556	203.612	169.518	240.667	15.1599	2.29533	44.6834	0.0185568	6.53318e-05	0.0898044	0.0239111	8.41824e-05	0.115716	2.05326	0.250141	6.2951	12.9759	1.51147	38.8251
Central African Republic	CAF	MCV1	143.036	19.3037	460.147	116029	5658.95	749686	90047	4391.77	581813	1050.52	128.394	3745.76	167.416	22.9245	553.734	716.395	515.642	933.441	5.01934	0.612226	15.2447	0.00614176	5.46583e-05	0.0306219	0.00791388	7.04291e-05	0.0394574	0.680941	0.0634473	2.14629	4.28495	0.53376	13.4214
Central African Republic	CAF	MenA	0.113406	0.00409598	0.539922	95.4407	1.30033	796.514	74.0691	1.00916	618.154	0.835979	0.021012	4.1501	0.132674	0.00433911	0.639413	0.509906	0.078924	1.61917	4.60106	0.561207	13.9743	0.00562995	5.01034e-05	0.02807	0.00725439	6.456e-05	0.0361692	0.624196	0.05816	1.96744	3.92787	0.48928	12.3029
Central African Republic	CAF	PCV3	12.3105	1.77534	39.1297	10025	730.08	69333.9	7780.16	566.597	53808.3	91.1973	13.0198	319.739	14.5322	1.86047	47.9684	184.495	122.391	257.63	14.955	2.26431	44.0796	0.018306	6.44489e-05	0.0885908	0.023588	8.30448e-05	0.114152	2.02551	0.246761	6.21004	12.8005	1.49104	38.3004
Central African Republic	CAF	Pertussis (DTP3)	53.712	5.18716	217.288	43642.1	1570.08	345675	33869.6	1218.5	268269	395.271	29.8185	1596.61	63.2179	5.60236	261.749	806.395	203.67	1889.3	15.1599	2.29533	44.6834	0.0185568	6.53318e-05	0.0898044	0.0239111	8.41824e-05	0.115716	2.05326	0.250141	6.2951	12.9759	1.51147	38.8251
Central African Republic	CAF	Tetanus (DTP3)	13.4744	1.16555	54.5249	11100.2	359.028	87109.3	8614.58	278.632	67603.3	101.063	8.50899	424.834	15.8721	1.28935	65.7398	207.071	51.0079	492.837	15.1599	2.29533	44.6834	0.0185568	6.53318e-05	0.0898044	0.0239111	8.41824e-05	0.115716	2.05326	0.250141	6.2951	12.9759	1.51147	38.8251
Central African Republic	CAF	YFV	21.6761	2.43841	80.3309	18005.5	693.501	131165	13973.6	538.208	101794	158.969	14.5336	633.775	25.4397	2.77131	96.9317	106.065	37.6523	202.831	4.87991	0.59522	14.8212	0.00597116	5.314e-05	0.0297712	0.00769405	6.84728e-05	0.0383613	0.662026	0.0616849	2.08667	4.16592	0.518933	13.0486
CÃ´te dâ€™Ivoire	CIV	Diphtheria (DTP3)	1.89571	0.11628	8.06497	2063.84	66.5261	16586	1746.57	56.2993	14036.3	18.639	1.51236	81.9978	2.14836	0.124761	9.10443	274.204	58.7972	658.517	146.394	17.844	429.664	0.133973	0.000471669	0.648351	0.158309	0.000557348	0.766124	14.8237	1.80592	45.4481	130.047	15.1483	389.114
CÃ´te dâ€™Ivoire	CIV	HepB3	1.26805	0.0394767	6.57629	1390.7	25.4196	12932.7	1176.91	21.512	10944.6	12.5611	0.347666	65.2173	1.42774	0.0445891	7.50157	183.957	24.165	603.947	146.394	17.844	429.664	0.133973	0.000471669	0.648351	0.158309	0.000557348	0.766124	14.8237	1.80592	45.4481	130.047	15.1483	389.114
CÃ´te dâ€™Ivoire	CIV	Hib3	5.30597	0.929148	17.0558	5748.42	455.281	38107.6	4864.74	385.292	32249.5	52.459	7.38927	176.945	6.00162	0.895653	19.27	773.127	584.181	1011.65	146.394	17.844	429.664	0.133973	0.000471669	0.648351	0.158309	0.000557348	0.766124	14.8237	1.80592	45.4481	130.047	15.1483	389.114
CÃ´te dâ€™Ivoire	CIV	MCV1	92.5189	13.0918	308.452	99920.3	4695.68	690051	84560	3973.84	583973	895.126	117.681	3292.46	103.977	12.7799	355.33	4391.32	2811.73	6213.96	47.596	5.72538	145.178	0.0436335	0.000388314	0.21755	0.0515595	0.000458851	0.257067	4.83767	0.450754	15.2481	42.2594	5.2641	132.366
CÃ´te dâ€™Ivoire	CIV	MenA	0.172076	0.00718237	0.834834	184.759	2.94597	1750.13	156.356	2.4931	1481.09	1.71849	0.0451552	8.59774	0.193318	0.00803971	0.953773	2.50201	0.263954	8.07042	14.8077	1.78123	45.1664	0.0135749	0.000120809	0.0676821	0.0160407	0.000142754	0.0799765	1.50505	0.140235	4.74385	13.1474	1.63772	41.1805
CÃ´te dâ€™Ivoire	CIV	PCV3	5.33892	0.758451	17.7008	5812.62	324.293	38647.1	4919.07	274.441	32706	52.4446	8.30298	187.959	6.01984	1.02383	20.3921	777.208	494.832	1129.74	146.394	17.844	429.664	0.133973	0.000471669	0.648351	0.158309	0.000557348	0.766124	14.8237	1.80592	45.4481	130.047	15.1483	389.114
CÃ´te dâ€™Ivoire	CIV	Pertussis (DTP3)	39.0107	2.40572	159.144	41884.9	1238.5	345439	35446.1	1048.11	292336	382.941	31.7526	1689.99	44.048	4.04184	183.271	5664.56	1531.03	13678.7	146.394	17.844	429.664	0.133973	0.000471669	0.648351	0.158309	0.000557348	0.766124	14.8237	1.80592	45.4481	130.047	15.1483	389.114
CÃ´te dâ€™Ivoire	CIV	RCV1	1.0687	0.113289	3.98965	1176.92	48.3245	8622.9	996	40.8958	7297.34	10.7191	0.974575	42.3451	1.2111	0.137342	4.60235	51.2276	17.6299	103.157	47.596	5.72538	145.178	0.0436335	0.000388314	0.21755	0.0515595	0.000458851	0.257067	4.83767	0.450754	15.2481	42.2594	5.2641	132.366
CÃ´te dâ€™Ivoire	CIV	RotaC	3.50915	0.435839	11.6897	3828.69	184.127	26437.7	3240.13	155.822	22373.5	34.9136	3.70256	121.796	3.94639	0.547329	13.444	265.916	152.39	399.252	75.4023	11.0743	227.453	0.069259	0.000243825	0.338977	0.0818399	0.000288115	0.400552	7.65155	0.660091	23.5861	66.9579	7.74735	204.876
CÃ´te dâ€™Ivoire	CIV	Tetanus (DTP3)	10.0245	0.679025	42.0241	10862.5	404.895	85417	9192.67	342.653	72286.3	100.17	7.41228	427.714	11.2212	0.802003	48.3449	1457.1	326.493	3473.19	146.394	17.844	429.664	0.133973	0.000471669	0.648351	0.158309	0.000557348	0.766124	14.8237	1.80592	45.4481	130.047	15.1483	389.114
CÃ´te dâ€™Ivoire	CIV	YFV	100.127	11.6508	376.869	108689	2876.1	810147	91981	2433.97	685607	993.57	90.8586	3911.75	113.403	12.1994	433.124	4596.76	1657.64	9410.34	46.5383	5.59815	141.952	0.0426638	0.000379684	0.212715	0.0504137	0.000448654	0.251355	4.73017	0.440737	14.9093	41.3203	5.14712	129.424
Cameroon	CMR	Diphtheria (DTP3)	1.72885	0.160259	7.11338	2116	89.5075	16672.6	1643.82	69.5342	12952.2	18.5843	1.40147	80.9014	1.91642	0.155583	8.05467	226.614	52.4594	553.07	133.222	16.1633	391.154	0.110436	0.000388807	0.53445	0.142159	0.000500489	0.687967	12.2195	1.48866	37.4639	119.505	13.9202	357.57
Cameroon	CMR	HepB3	0.254546	0.0149804	1.16691	300.781	12.8276	2655.61	233.663	9.96513	2063.02	2.76769	0.2097	13.7212	0.284479	0.0165782	1.32602	33.5919	6.98605	91.9948	133.222	16.1633	391.154	0.110436	0.000388807	0.53445	0.142159	0.000500489	0.687967	12.2195	1.48866	37.4639	119.505	13.9202	357.57
Cameroon	CMR	Hib3	8.97572	1.08042	29.1379	10769.3	687.18	72739.8	8366.18	533.839	56508.2	97.823	12.4807	334.517	9.98098	1.21685	32.8315	1186.2	811.816	1656.44	133.222	16.1633	391.154	0.110436	0.000388807	0.53445	0.142159	0.000500489	0.687967	12.2195	1.48866	37.4639	119.505	13.9202	357.57
Cameroon	CMR	MCV1	71.3483	8.92077	229.228	86165.2	4184.28	568877	66937.8	3250.57	441935	774.988	101.793	2663.93	79.4271	11.1488	262.749	2906.69	2093.16	3870.53	40.6435	4.17759	123.334	0.0337624	0.000300466	0.168334	0.0434604	0.000386773	0.216687	3.74326	0.348781	11.7986	36.4522	4.54071	114.176
Cameroon	CMR	PCV3	8.38476	0.973248	28.6455	10250.5	534.729	69790.2	7963.14	415.406	54216.7	90.9383	11.4126	338.699	9.34753	1.20911	32.7826	1116.83	601.532	1836.15	133.222	16.1633	391.154	0.110436	0.000388807	0.53445	0.142159	0.000500489	0.687967	12.2195	1.48866	37.4639	119.505	13.9202	357.57
Cameroon	CMR	Pertussis (DTP3)	35.8809	3.2277	146.599	43574.4	1735.7	334947	33851	1348.39	260205	388.5	24.149	1633.8	39.863	2.23084	167.244	4751.25	1183.48	11040.1	133.222	16.1633	391.154	0.110436	0.000388807	0.53445	0.142159	0.000500489	0.687967	12.2195	1.48866	37.4639	119.505	13.9202	357.57
Cameroon	CMR	RCV1	0.899866	0.0392391	4.75212	1107.52	12.3615	9649.2	860.38	9.6031	7496.02	9.7629	0.297797	55.6976	1.01072	0.0207815	5.38659	36.2289	3.10891	119.397	40.6435	4.17759	123.334	0.0337624	0.000300466	0.168334	0.0434604	0.000386773	0.216687	3.74326	0.348781	11.7986	36.4522	4.54071	114.176
Cameroon	CMR	RotaC	5.24188	0.835753	17.1408	6314.15	394.59	41935	4905.17	306.539	32577.3	57.016	8.00741	200.417	5.85274	0.863343	19.5847	465.739	350.916	598.507	88.5213	12.4144	266.486	0.0735929	0.000259082	0.360188	0.094732	0.000333502	0.46365	8.13034	0.701396	25.062	79.3137	9.17697	242.682
Cameroon	CMR	Tetanus (DTP3)	9.29477	0.734757	36.6346	10862	330.68	88328	8438.22	256.89	68617.9	99.3108	8.13349	416.361	10.37	0.763716	40.9098	1190.62	301.729	2836.12	133.222	16.1633	391.154	0.110436	0.000388807	0.53445	0.142159	0.000500489	0.687967	12.2195	1.48866	37.4639	119.505	13.9202	357.57
Cameroon	CMR	YFV	15.9333	1.27644	60.2352	19010.5	618.82	144471	14768.4	480.733	112233	174.678	12.4323	691.75	17.633	1.52271	68.8786	665.085	223.497	1362.18	42.3608	4.35411	128.546	0.035189	0.000313162	0.175447	0.0452968	0.000403116	0.225842	3.90142	0.363518	12.2971	37.9924	4.73258	119.001
Congo - Kinshasa	COD	Diphtheria (DTP3)	2.46121	0.246465	10.2468	2062.31	104.238	16668.2	1539.23	77.7997	12440.5	18.5725	1.38257	77.7104	2.92286	0.219651	12.2444	1053.85	274.799	2473.43	421.365	63.779	1241.86	0.513943	0.00180941	2.48719	0.688595	0.00242429	3.33241	56.8664	6.92783	174.347	360.787	42.0254	1079.51
Congo - Kinshasa	COD	HepB3	0.338303	0.0324057	1.25868	275.302	11.4123	2089.44	205.476	8.51772	1559.48	2.48716	0.230457	10.0533	0.40196	0.0355	1.51781	142.073	48.9018	279.636	421.365	63.779	1241.86	0.513943	0.00180941	2.48719	0.688595	0.00242429	3.33241	56.8664	6.92783	174.347	360.787	42.0254	1079.51
Congo - Kinshasa	COD	Hib3	12.9832	2.30649	41.5374	10724.3	715.669	70060.8	8004.24	534.15	52290.9	96.1945	17.2301	336.491	15.231	2.38253	50.7269	5519.61	4004.32	7022.32	421.365	63.779	1241.86	0.513943	0.00180941	2.48719	0.688595	0.00242429	3.33241	56.8664	6.92783	174.347	360.787	42.0254	1079.51
Congo - Kinshasa	COD	MCV1	133.472	18.8022	434.639	108639	5476.93	721305	81084.2	4087.79	538356	981.097	160.446	3395.01	155.105	22.3361	514.517	18697.6	15365.9	22482	140.34	17.1126	426.264	0.171106	0.00152274	0.853105	0.229252	0.00204021	1.14301	18.9706	1.7676	59.7943	119.845	14.9286	375.38
Congo - Kinshasa	COD	PCV3	11.9139	1.34459	39.5794	9542.76	518.641	67916.2	7122.38	387.095	50690.3	88.6069	11.6256	309.498	13.9592	1.40404	47.8396	4997.59	2941.82	7704.96	421.365	63.779	1241.86	0.513943	0.00180941	2.48719	0.688595	0.00242429	3.33241	56.8664	6.92783	174.347	360.787	42.0254	1079.51
Congo - Kinshasa	COD	Pertussis (DTP3)	51.5909	3.73574	219.249	42324.1	1495.06	343563	31589.2	1115.86	256423	388.549	29.9176	1654.76	60.5373	4.62174	259.717	21773.7	5393.13	51881.5	421.365	63.779	1241.86	0.513943	0.00180941	2.48719	0.688595	0.00242429	3.33241	56.8664	6.92783	174.347	360.787	42.0254	1079.51
Congo - Kinshasa	COD	Tetanus (DTP3)	13.395	1.05463	56.9904	11095.3	348.693	85068	8281.12	260.252	63491.8	100.506	8.17161	433.839	15.5421	1.29012	68.63	5592.58	1396.01	13699.6	421.365	63.779	1241.86	0.513943	0.00180941	2.48719	0.688595	0.00242429	3.33241	56.8664	6.92783	174.347	360.787	42.0254	1079.51
Congo - Kinshasa	COD	YFV	12.0297	0.900124	49.8213	9786.26	300.763	79657	7304.12	224.479	59453.2	89.6368	6.03906	395.205	14.0742	1.08227	59.3657	1693.52	396.292	3988.09	140.34	17.1126	426.264	0.171106	0.00152274	0.853105	0.229252	0.00204021	1.14301	18.9706	1.7676	59.7943	119.845	14.9286	375.38
Congo - Brazzaville	COG	Diphtheria (DTP3)	2.95061	0.179918	12.1555	2094.1	37.3518	16586.5	2128.17	37.9595	16856.4	18.7149	1.17575	80.6991	3.56807	0.266807	14.7815	46.5353	10.6895	114.109	15.7711	2.55162	46.4058	0.0226489	7.97387e-05	0.109608	0.0222864	7.84623e-05	0.107853	2.50604	0.305302	7.6833	13.1442	1.53107	39.3286
Congo - Brazzaville	COG	HepB3	0.909317	0.0366709	4.05923	622.339	14.4009	5585.37	632.463	14.6352	5676.23	5.81519	0.39155	27.459	1.10876	0.0728215	5.09847	14.3479	2.40648	40.4706	15.7711	2.55162	46.4058	0.0226489	7.97387e-05	0.109608	0.0222864	7.84623e-05	0.107853	2.50604	0.305302	7.6833	13.1442	1.53107	39.3286
Congo - Brazzaville	COG	Hib3	9.15107	1.47427	30.4942	6525.08	406.847	44532.1	6631.22	413.465	45256.5	57.8481	7.30201	208.894	11.0814	1.7358	37.9406	145.061	83.3631	226.444	15.7711	2.55162	46.4058	0.0226489	7.97387e-05	0.109608	0.0222864	7.84623e-05	0.107853	2.50604	0.305302	7.6833	13.1442	1.53107	39.3286
Congo - Brazzaville	COG	MCV1	274.124	33.2576	920.44	194581	11923.2	1.323e+06	197746	12117.2	1.34452e+06	1737.4	194.576	6344.07	335.449	46.6309	1179.59	1489.72	974.852	2169.72	5.36595	0.790191	16.3612	0.00770437	6.85646e-05	0.0384127	0.00758104	6.7467e-05	0.0377979	0.854188	0.0795897	2.69236	4.46109	0.555701	13.9731
Congo - Brazzaville	COG	MenA	1.97352	0.09606	8.98815	1411.55	46.1137	12629.9	1434.51	46.8639	12835.4	12.7352	0.365292	60.4255	2.41339	0.136842	11.1638	10.5677	2.59897	28.568	5.36595	0.790191	16.3612	0.00770437	6.85646e-05	0.0384127	0.00758104	6.7467e-05	0.0377979	0.854188	0.0795897	2.69236	4.46109	0.555701	13.9731
Congo - Brazzaville	COG	PCV3	8.28754	0.827008	30.2358	5759.27	354.795	42283.7	5852.96	360.567	42971.5	52.5985	4.46046	203.974	9.93369	0.941465	37.4314	130.972	50.9557	250.094	15.7711	2.55162	46.4058	0.0226489	7.97387e-05	0.109608	0.0222864	7.84623e-05	0.107853	2.50604	0.305302	7.6833	13.1442	1.53107	39.3286
Congo - Brazzaville	COG	Pertussis (DTP3)	60.8514	4.07588	243.782	43120.5	1547.22	347224	43822	1572.39	352872	393.813	22.787	1646.87	74.1511	5.40856	301.824	959.485	270.346	2291.03	15.7711	2.55162	46.4058	0.0226489	7.97387e-05	0.109608	0.0222864	7.84623e-05	0.107853	2.50604	0.305302	7.6833	13.1442	1.53107	39.3286
Congo - Brazzaville	COG	RotaC	4.96454	0.728334	17.52	3472.32	218.316	24256.4	3528.8	221.867	24651	31.6314	3.28858	119.203	5.98065	0.65447	21.6236	52.3957	25.0237	91.1568	10.6093	1.57723	31.7736	0.0152863	5.38152e-05	0.0748165	0.0150416	5.29537e-05	0.0736189	1.68879	0.14569	5.20575	8.83545	1.0223	27.0345
Congo - Brazzaville	COG	Tetanus (DTP3)	15.5875	0.842005	64.6772	11122.5	452.776	86455.4	11303.5	460.141	87861.8	99.4612	6.29645	442.034	18.7561	1.21222	79.8539	246.308	63.9849	599.748	15.7711	2.55162	46.4058	0.0226489	7.97387e-05	0.109608	0.0222864	7.84623e-05	0.107853	2.50604	0.305302	7.6833	13.1442	1.53107	39.3286
Congo - Brazzaville	COG	YFV	21.6165	1.68916	82.3269	15135.3	557.772	113505	15381.6	566.846	115352	135.488	9.30429	567.335	26.2337	1.87294	101.202	117.796	38.6672	244.52	5.36595	0.790191	16.3612	0.00770437	6.85646e-05	0.0384127	0.00758104	6.7467e-05	0.0377979	0.854188	0.0795897	2.69236	4.46109	0.555701	13.9731
Comoros	COM	Diphtheria (DTP3)	1.37679	0.11036	5.76989	1997.91	77.0568	16195.4	1717.57	66.2444	13922.9	18.4913	1.24242	81.0982	1.4987	0.0913039	6.39125	7.52852	2.08532	18.5023	5.56384	0.820577	16.5262	0.00375319	1.32136e-05	0.0181633	0.00436579	1.53704e-05	0.0211279	0.415281	0.0505922	1.27321	5.10274	0.59438	15.2679
Comoros	COM	HepB3	0.266233	0.0185218	1.22894	392.402	10.0926	3589.74	337.341	8.67648	3086.04	3.57779	0.136322	17.2737	0.291116	0.0140317	1.36086	1.50424	0.209289	4.17263	5.56384	0.820577	16.5262	0.00375319	1.32136e-05	0.0181633	0.00436579	1.53704e-05	0.0211279	0.415281	0.0505922	1.27321	5.10274	0.59438	15.2679
Comoros	COM	Hib3	6.8659	0.852501	23.3029	9950.94	610.319	72488.2	8554.65	524.681	62316.9	90.7203	12.9759	340.895	7.44586	0.897668	25.7674	38.0144	20.8854	60.1023	5.56384	0.820577	16.5262	0.00375319	1.32136e-05	0.0181633	0.00436579	1.53704e-05	0.0211279	0.415281	0.0505922	1.27321	5.10274	0.59438	15.2679
Comoros	COM	MCV1	84.1929	13.4055	281.18	123257	8109.6	852626	105962	6971.68	732988	1113.82	115.883	3862.3	91.4455	12.7791	306.626	156.449	110.627	210.531	1.87025	0.214976	5.71334	0.00126267	1.12371e-05	0.00629549	0.00146877	1.30712e-05	0.00732304	0.139993	0.013044	0.441253	1.71282	0.21336	5.36493
Comoros	COM	Pertussis (DTP3)	28.9158	1.73471	124.143	43178.9	1360.68	354133	37120.1	1169.75	304442	383.212	21.821	1692.42	31.5484	2.03746	135.985	161.543	42.0117	382.946	5.56384	0.820577	16.5262	0.00375319	1.32136e-05	0.0181633	0.00436579	1.53704e-05	0.0211279	0.415281	0.0505922	1.27321	5.10274	0.59438	15.2679
Comoros	COM	Tetanus (DTP3)	7.52324	0.58509	31.2378	10925	369.659	86713.7	9392.05	317.79	74546.3	100.053	6.92649	427.666	8.22798	0.626424	34.6301	41.4603	10.5027	96.2839	5.56384	0.820577	16.5262	0.00375319	1.32136e-05	0.0181633	0.00436579	1.53704e-05	0.0211279	0.415281	0.0505922	1.27321	5.10274	0.59438	15.2679
Cape Verde	CPV	Diphtheria (DTP3)	1.89808	0.156851	8.27629	2049.13	71.9697	16092.3	1751.87	61.5291	13757.8	18.6556	1.39029	83.1908	2.14617	0.168748	9.39511	3.2768	0.835621	7.95621	1.75619	0.214067	5.15442	0.00160816	5.66175e-06	0.00778258	0.00188104	6.62247e-06	0.00910317	0.177939	0.0216776	0.545543	1.56	0.181714	4.66768
Cape Verde	CPV	HepB3	0.589706	0.0240676	2.96363	653.726	14.4486	6371.56	558.891	12.3526	5447.25	5.81132	0.252228	31.8373	0.667571	0.0262313	3.37297	1.03486	0.153722	3.21359	1.75619	0.214067	5.15442	0.00160816	5.66175e-06	0.00778258	0.00188104	6.62247e-06	0.00910317	0.177939	0.0216776	0.545543	1.56	0.181714	4.66768
Cape Verde	CPV	Hib3	2.23436	0.306894	7.90542	2486.53	115.89	16700.6	2125.81	99.0784	14277.9	22.2282	2.3833	82.7331	2.52983	0.264147	9.00696	3.9666	2.03267	6.46796	1.75619	0.214067	5.15442	0.00160816	5.66175e-06	0.00778258	0.00188104	6.62247e-06	0.00910317	0.177939	0.0216776	0.545543	1.56	0.181714	4.66768
Cape Verde	CPV	MCV1	68.9874	8.78633	231.27	74544.6	2253.84	519005	63730.5	1926.88	443713	672.168	64.7415	2477.24	77.2147	9.22654	267.941	41.2508	23.0425	63.622	0.602447	0.0724696	1.83757	0.000552621	4.91802e-06	0.00275528	0.000646393	5.75253e-06	0.00322281	0.0612694	0.00570883	0.193118	0.534863	0.0666259	1.67531
Cape Verde	CPV	MCV2	10.4319	1.27928	36.0423	11325.5	688.808	80946.1	9682.53	588.883	69203.3	104.054	12.1666	396.42	11.6938	1.16488	41.7206	5.72659	3.22204	8.94837	0.548172	0.0659408	1.67203	0.000502835	4.47495e-06	0.00250706	0.000588159	5.23428e-06	0.00293247	0.0557496	0.00519452	0.17572	0.486677	0.0606235	1.52438
Cape Verde	CPV	Pertussis (DTP3)	39.0804	3.02121	160.389	42312.4	1447.06	337264	36174.2	1237.14	288338	389.652	27.6668	1688.5	43.9454	3.24843	186.259	67.9436	16.9343	162.693	1.75619	0.214067	5.15442	0.00160816	5.66175e-06	0.00778258	0.00188104	6.62247e-06	0.00910317	0.177939	0.0216776	0.545543	1.56	0.181714	4.66768
Cape Verde	CPV	RCV1	0.984933	0.0284561	6.31499	1081.37	16.4677	11299.1	924.496	14.0788	9659.97	9.80544	0.20832	66.8427	1.10832	0.0318098	7.12291	0.598585	0.0367057	2.54647	0.602447	0.0724696	1.83757	0.000552621	4.91802e-06	0.00275528	0.000646393	5.75253e-06	0.00322281	0.0612694	0.00570883	0.193118	0.534863	0.0666259	1.67531
Cape Verde	CPV	Tetanus (DTP3)	9.99359	0.769946	41.471	10686.6	285.446	86226.5	9136.28	244.037	73717.7	99.3576	6.95246	427.151	11.1993	0.846089	47.3255	17.3354	4.30183	42.3006	1.75619	0.214067	5.15442	0.00160816	5.66175e-06	0.00778258	0.00188104	6.62247e-06	0.00910317	0.177939	0.0216776	0.545543	1.56	0.181714	4.66768
Djibouti	DJI	Diphtheria (DTP3)	1.87315	0.129176	8.25501	2066.69	81.5266	16318.2	1766.88	69.6996	13950.9	18.6098	1.50028	83.6692	2.11551	0.156388	9.40771	5.36002	1.24997	12.4964	2.83427	0.345478	8.31861	0.00259537	9.13738e-06	0.0125601	0.00303577	1.06879e-05	0.0146914	0.287171	0.034985	0.88044	2.51766	0.293263	7.53307
Djibouti	DJI	HepB3	0.195499	0.0190783	0.761625	217.148	7.24809	1551.69	185.647	6.19662	1326.59	1.94712	0.138814	7.71887	0.222702	0.0205446	0.879758	0.556702	0.198969	1.08991	2.83427	0.345478	8.31861	0.00259537	9.13738e-06	0.0125601	0.00303577	1.06879e-05	0.0146914	0.287171	0.034985	0.88044	2.51766	0.293263	7.53307
Djibouti	DJI	Hib3	6.812	0.862089	22.1197	7387.76	434.416	48111	6316.03	371.396	41131.6	66.5895	6.85095	236.328	7.67744	0.952934	25.1227	19.125	11.8043	27.9547	2.83427	0.345478	8.31861	0.00259537	9.13738e-06	0.0125601	0.00303577	1.06879e-05	0.0146914	0.287171	0.034985	0.88044	2.51766	0.293263	7.53307
Djibouti	DJI	MCV1	62.9304	8.64486	211.458	69240.2	3503.03	451164	59195.6	2994.85	385714	621.475	70.192	2150.49	70.8772	8.99949	241.914	62.2596	39.869	88.2088	0.98537	0.118532	3.00556	0.000903875	8.04398e-06	0.00450658	0.00105725	9.40892e-06	0.00527127	0.100213	0.00933745	0.315867	0.874829	0.108974	2.74016
Djibouti	DJI	MCV2	9.66739	1.4804	31.6382	10322.5	503.086	71631.2	8825.04	430.104	61239.7	94.9173	10.3692	329.983	10.9279	1.61521	36.6266	9.2584	6.08425	13.0645	0.963542	0.115907	2.93898	0.000883852	7.86579e-06	0.00440674	0.00103383	9.2005e-06	0.0051545	0.0979932	0.0091306	0.30887	0.85545	0.10656	2.67946
Djibouti	DJI	PCV3	6.49325	0.907548	21.8026	7057.75	340.91	47001.2	6033.89	291.455	40182.8	63.903	8.63312	224.64	7.31128	0.990728	25.2822	18.3211	10.1658	28.1282	2.83427	0.345478	8.31861	0.00259537	9.13738e-06	0.0125601	0.00303577	1.06879e-05	0.0146914	0.287171	0.034985	0.88044	2.51766	0.293263	7.53307
Djibouti	DJI	Pertussis (DTP3)	39.4483	3.2892	172.65	43497.3	1604.54	342251	37187.2	1371.77	292601	390.845	27.2069	1728.78	44.522	2.45943	195.331	111.214	26.2083	261.562	2.83427	0.345478	8.31861	0.00259537	9.13738e-06	0.0125601	0.00303577	1.06879e-05	0.0146914	0.287171	0.034985	0.88044	2.51766	0.293263	7.53307
Djibouti	DJI	RotaC	4.98753	0.457391	18.9629	5465.82	300.56	39419.6	4672.89	256.958	33701	49.5472	4.33644	195.917	5.59956	0.509607	21.8079	9.90273	4.11946	18.57	1.97397	0.289928	5.9545	0.00181424	6.387e-06	0.00887952	0.00212209	7.47078e-06	0.0103862	0.200433	0.0172911	0.617839	1.7528	0.202807	5.36318
Djibouti	DJI	Tetanus (DTP3)	10.0898	0.726449	41.9456	11121.8	339.95	86626.6	9508.34	290.634	74059.7	100.206	7.53236	447.144	11.4005	0.832298	48.2636	28.2769	6.78753	66.9452	2.83427	0.345478	8.31861	0.00259537	9.13738e-06	0.0125601	0.00303577	1.06879e-05	0.0146914	0.287171	0.034985	0.88044	2.51766	0.293263	7.53307
Algeria	DZA	Diphtheria (DTP3)	1.91046	0.140994	7.87799	2086.43	70.9022	15909.4	1783.76	60.6165	13601.5	18.8028	1.24883	81.5521	2.15333	0.0989751	8.93146	322.323	91.7371	782.911	171.672	20.9256	503.858	0.157202	0.00055345	0.760767	0.183876	0.000647363	0.889858	17.3939	2.11904	53.3282	152.494	17.763	456.278
Algeria	DZA	HepB3	0.560598	0.0209527	2.65357	628.186	17.3346	5222.03	537.056	14.8199	4464.47	5.57478	0.359244	27.0321	0.631045	0.0233996	3.0613	95.9389	15.0242	271.196	171.672	20.9256	503.858	0.157202	0.00055345	0.760767	0.183876	0.000647363	0.889858	17.3939	2.11904	53.3282	152.494	17.763	456.278
Algeria	DZA	Hib3	8.3752	1.03269	27.6909	9334.05	564.189	59651.9	7979.97	482.343	50998.3	82.7604	11.6133	286.641	9.47139	1.32823	32.3843	1440.31	897.715	2081.98	171.672	20.9256	503.858	0.157202	0.00055345	0.760767	0.183876	0.000647363	0.889858	17.3939	2.11904	53.3282	152.494	17.763	456.278
Algeria	DZA	MCV1	102.525	13.7913	353.055	111778	6147.29	744861	95562.4	5255.51	636804	1014.94	132.02	3616.43	114.768	15.2794	406.823	5036.96	3171.71	7480.57	49.0912	5.90529	149.737	0.0450311	0.000400752	0.224518	0.0526722	0.000468753	0.262615	4.99263	0.465192	15.7365	43.5841	5.4291	136.515
Algeria	DZA	MCV2	15.8081	1.70238	51.0685	17108.7	1009.9	113404	14626.7	863.392	96952.6	156.49	19.5822	542.494	17.8128	2.55869	59.617	749.128	472.795	1100.5	47.4779	5.71122	144.816	0.0435512	0.000387582	0.217139	0.0509412	0.000453348	0.253985	4.82855	0.449905	15.2194	42.1517	5.25068	132.028
Algeria	DZA	PCV3	7.78216	0.919828	27.3702	8305.03	403.775	59682.1	7100.22	345.199	51024	76.1216	8.89333	282.505	8.74744	0.940624	31.2336	1328.7	693.326	2271.3	171.672	20.9256	503.858	0.157202	0.00055345	0.760767	0.183876	0.000647363	0.889858	17.3939	2.11904	53.3282	152.494	17.763	456.278
Algeria	DZA	Pertussis (DTP3)	39.4421	3.54064	164.751	42390.5	1633.66	346439	36241	1396.67	296181	385.037	20.1172	1724.46	44.3862	4.10612	190.251	6602.51	1652.99	16189.2	171.672	20.9256	503.858	0.157202	0.00055345	0.760767	0.183876	0.000647363	0.889858	17.3939	2.11904	53.3282	152.494	17.763	456.278
Algeria	DZA	RCV1	1.03381	0.0415862	6.20644	1142.31	23.334	12041.5	976.6	19.949	10294.7	10.2255	0.35215	61.5119	1.16406	0.0445953	7.08926	50.5435	3.38974	204.288	49.0912	5.90529	149.737	0.0450311	0.000400752	0.224518	0.0526722	0.000468753	0.262615	4.99263	0.465192	15.7365	43.5841	5.4291	136.515
Algeria	DZA	Tetanus (DTP3)	10.025	0.421006	40.1593	11032.8	391.389	87969.8	9432.28	334.61	75208.1	99.5653	6.4427	422.922	11.2705	0.745735	46.4207	1703.44	474.799	4103.15	171.672	20.9256	503.858	0.157202	0.00055345	0.760767	0.183876	0.000647363	0.889858	17.3939	2.11904	53.3282	152.494	17.763	456.278
Egypt	EGY	Diphtheria (DTP3)	3.04272	0.168193	12.6879	2034.02	53.5981	16354.8	2793.7	73.6164	22463.2	18.4782	1.05809	80.9398	3.69455	0.193263	15.7086	739.765	172.147	1719.92	242.636	36.5302	712.437	0.361916	0.00127418	1.75147	0.263501	0.000927693	1.2752	40.0451	4.87854	122.774	201.291	23.4469	602.281
Egypt	EGY	HepB3	0.182069	0.0295543	0.563247	122.097	7.04249	780.787	167.699	9.67278	1072.4	1.10425	0.177914	3.75468	0.219712	0.0329438	0.705188	44.2066	44.0964	44.3127	242.636	36.5302	712.437	0.361916	0.00127418	1.75147	0.263501	0.000927693	1.2752	40.0451	4.87854	122.774	201.291	23.4469	602.281
Egypt	EGY	Hib3	4.09559	0.557967	13.8932	2766.82	173.337	20083	3800.19	238.076	27583.8	25.0673	2.70161	91.5311	4.93271	0.545406	17.1495	1008.48	569.657	1586.7	242.636	36.5302	712.437	0.361916	0.00127418	1.75147	0.263501	0.000927693	1.2752	40.0451	4.87854	122.774	201.291	23.4469	602.281
Egypt	EGY	MCV1	21.9332	2.95972	76.9382	14764.6	863.285	102338	20279	1185.71	140561	134.083	15.1447	492.411	26.6603	3.54678	97.1001	1809.22	1008.71	2820.31	81.7824	13.2353	250.608	0.121815	0.00108409	0.607351	0.0886903	0.000789294	0.442196	13.5057	1.25841	42.5694	67.5982	8.42045	211.732
Egypt	EGY	MCV2	3.30565	0.399769	11.3229	2224.49	104.27	15863.4	3055.31	143.213	21788.2	20.4341	1.88715	74.7273	4.03702	0.471799	14.2731	296.634	165.89	452.09	87.3835	14.1417	267.771	0.130158	0.00115833	0.648947	0.0947645	0.000843351	0.472481	14.4307	1.34459	45.4848	72.2278	8.99715	226.233
Egypt	EGY	Pertussis (DTP3)	64.6561	3.69353	263.224	42998.3	1484.64	359334	59057.7	2039.14	493541	398.131	24.0969	1762.47	79.2376	5.65327	329.491	15796.7	4304.71	38696.4	242.636	36.5302	712.437	0.361916	0.00127418	1.75147	0.263501	0.000927693	1.2752	40.0451	4.87854	122.774	201.291	23.4469	602.281
Egypt	EGY	Tetanus (DTP3)	16.3134	1.0533	65.3243	11128.5	472.962	86630.5	15284.9	649.608	118986	99.2089	5.31241	455.636	19.7796	1.31267	82.8732	3929.17	1087.36	9485.36	242.636	36.5302	712.437	0.361916	0.00127418	1.75147	0.263501	0.000927693	1.2752	40.0451	4.87854	122.774	201.291	23.4469	602.281
Eritrea	ERI	Diphtheria (DTP3)	1.85293	0.129727	7.70935	2036.28	31.6402	16338.5	1740.88	27.0502	13968.3	18.1118	1.31617	79.3954	2.08073	0.0631785	8.84185	33.1424	9.4028	80.0246	18.1627	2.21391	53.3077	0.0166318	5.85546e-05	0.0804885	0.019454	6.84904e-05	0.0941462	1.84027	0.224193	5.64208	16.1338	1.87931	48.2738
Eritrea	ERI	HepB3	0.307727	0.0378221	1.11276	334.698	15.9749	2362.42	286.144	13.6574	2019.71	3.05953	0.243184	11.4157	0.347404	0.0309105	1.26425	5.61345	2.42193	10.2255	18.1627	2.21391	53.3077	0.0166318	5.85546e-05	0.0804885	0.019454	6.84904e-05	0.0941462	1.84027	0.224193	5.64208	16.1338	1.87931	48.2738
Eritrea	ERI	Hib3	5.06484	0.614164	16.9494	5479.38	271.605	38604	4684.49	232.204	33003.7	49.5035	7.21096	174.624	5.66521	0.778175	19.4537	91.8415	56.0065	137.415	18.1627	2.21391	53.3077	0.0166318	5.85546e-05	0.0804885	0.019454	6.84904e-05	0.0941462	1.84027	0.224193	5.64208	16.1338	1.87931	48.2738
Eritrea	ERI	MCV1	129.634	18.5966	430.885	139126	8613.12	955501	118943	7363.62	816888	1270.06	98.7182	4441.45	146.185	20.7363	500.731	773.935	505.201	1069.04	6.0378	0.7263	18.4164	0.00553845	4.92891e-05	0.0276138	0.00647824	5.76527e-05	0.0322995	0.614051	0.0572147	1.93546	5.36047	0.667734	16.7902
Eritrea	ERI	MCV2	19.7147	2.62785	64.4815	21447.3	1349.78	144856	18336	1153.97	123842	192.934	19.8789	683.48	22.2543	2.8362	73.8047	103.18	70.4029	145.485	5.23399	0.629608	15.9647	0.00480111	4.27272e-05	0.0239376	0.00561579	4.99774e-05	0.0279994	0.532302	0.0495977	1.67779	4.64683	0.578838	14.5549
Eritrea	ERI	PCV3	4.72219	0.602014	16.667	5169.15	324.336	36794.8	4419.27	277.285	31457	46.6589	6.14556	178.456	5.30495	0.623261	19.2176	85.756	42.1038	145.854	18.1627	2.21391	53.3077	0.0166318	5.85546e-05	0.0804885	0.019454	6.84904e-05	0.0941462	1.84027	0.224193	5.64208	16.1338	1.87931	48.2738
Eritrea	ERI	Pertussis (DTP3)	39.5919	2.45928	166.169	42909.9	1380.96	323158	36685	1180.63	276278	394.84	23.0128	1652.27	44.8095	3.76397	192.624	717.865	166.174	1672.09	18.1627	2.21391	53.3077	0.0166318	5.85546e-05	0.0804885	0.019454	6.84904e-05	0.0941462	1.84027	0.224193	5.64208	16.1338	1.87931	48.2738
Eritrea	ERI	RCV1	1.33618	0.0283715	10.1899	1446.85	23.5754	19706.8	1236.95	20.1554	16848	13.2065	0.263473	105.578	1.5187	0.0341716	11.8176	8.16855	0.259666	40.2458	6.0378	0.7263	18.4164	0.00553845	4.92891e-05	0.0276138	0.00647824	5.76527e-05	0.0322995	0.614051	0.0572147	1.93546	5.36047	0.667734	16.7902
Eritrea	ERI	RotaC	2.54596	0.335314	9.6422	2853.06	97.2788	20524.1	2439.17	83.1667	17546.7	25.3685	2.98104	100.469	2.8687	0.252218	10.8876	31.8853	13.9405	59.27	12.3421	1.81275	37.2299	0.0113434	3.99341e-05	0.0555184	0.0132682	4.67103e-05	0.064939	1.25319	0.108111	3.86298	10.9592	1.26803	33.5328
Eritrea	ERI	Tetanus (DTP3)	10.2806	0.602527	42.7381	11137.4	316.62	92939.2	9521.68	270.688	79456.6	101.148	9.58042	445.245	11.5574	0.743051	49.3331	185.604	45.0106	437.06	18.1627	2.21391	53.3077	0.0166318	5.85546e-05	0.0804885	0.019454	6.84904e-05	0.0941462	1.84027	0.224193	5.64208	16.1338	1.87931	48.2738
Ethiopia	ETH	Diphtheria (DTP3)	1.71578	0.0843075	7.03211	2046.43	65.1227	16269.8	2020.71	64.304	16065.2	18.5861	1.13411	80.9957	1.9151	0.111067	7.98722	1096.51	296.538	2614.48	658.595	79.8596	1932.72	0.540859	0.00190417	2.61745	0.547745	0.00192841	2.65078	59.8447	7.29066	183.478	591.457	68.8945	1769.7
Ethiopia	ETH	HepB3	0.278991	0.0109552	1.47621	343.3	5.41424	3096.5	338.985	5.34618	3057.57	3.04855	0.144356	16.4367	0.312035	0.0154293	1.66821	183.218	22.0214	596.743	658.595	79.8596	1932.72	0.540859	0.00190417	2.61745	0.547745	0.00192841	2.65078	59.8447	7.29066	183.478	591.457	68.8945	1769.7
Ethiopia	ETH	Hib3	8.12328	1.01603	28.0769	9764.84	420.914	68438	9642.08	415.622	67577.7	88.3968	12.5321	327.742	8.99935	1.06445	31.8082	5273.04	2774.44	8891.88	658.595	79.8596	1932.72	0.540859	0.00190417	2.61745	0.547745	0.00192841	2.65078	59.8447	7.29066	183.478	591.457	68.8945	1769.7
Ethiopia	ETH	MCV1	83.4475	11.9943	272.719	100308	4987.22	666932	99046.7	4924.52	658547	902.794	134.157	3180.02	92.867	14.1012	307.462	17171.1	11970.9	23444.9	207.079	21.2873	628.583	0.170425	0.00151668	0.849711	0.172595	0.00153599	0.860529	18.8951	1.76057	59.5564	185.947	23.1628	582.428
Ethiopia	ETH	PCV3	7.13315	0.723349	27.0688	8681.45	380.798	64040.7	8572.31	376.011	63235.6	78.2813	8.30919	304.597	7.95596	0.864598	30.9011	4588.83	1679.26	9093.96	651.662	79.019	1912.38	0.535166	0.00188413	2.5899	0.541979	0.00190811	2.62287	59.2147	7.21391	181.547	585.231	68.1693	1751.07
Ethiopia	ETH	Pertussis (DTP3)	36.1015	2.47352	147.208	43257.7	1777.56	366229	42713.9	1755.21	361625	393.829	30.5368	1726.78	40.2533	2.7289	166.36	23382.2	5569.84	56047.6	658.595	79.8596	1932.72	0.540859	0.00190417	2.61745	0.547745	0.00192841	2.65078	59.8447	7.29066	183.478	591.457	68.8945	1769.7
Ethiopia	ETH	RotaC	2.27486	0.288755	7.7301	2752.1	153.115	18701.1	2717.51	151.19	18466	24.8331	3.44341	89.7105	2.50967	0.365321	8.72194	985.812	604.54	1433.65	433.902	60.7641	1306.22	0.357355	0.00125806	1.74901	0.361904	0.00127407	1.77128	39.4796	3.40586	121.697	389.205	45.0329	1190.88
Ethiopia	ETH	Tetanus (DTP3)	8.79914	0.906674	39.8281	10845	356.757	86219.3	10708.7	352.273	85135.4	98.6467	9.49785	432.128	9.74973	0.507713	45.1443	5908.83	1545.62	14072.9	658.595	79.8596	1932.72	0.540859	0.00190417	2.61745	0.547745	0.00192841	2.65078	59.8447	7.29066	183.478	591.457	68.8945	1769.7
Gabon	GAB	Diphtheria (DTP3)	2.3667	0.167178	10.1857	2098.28	76.1609	15972.8	1933.41	70.1765	14717.7	18.6316	1.51485	81.3698	2.74551	0.168596	11.9922	15.4536	4.71077	38.0379	6.52226	0.984096	19.2407	0.00757396	2.66652e-05	0.0366537	0.00821984	2.89391e-05	0.0397794	0.838039	0.102095	2.56935	5.62387	0.655084	16.8272
Gabon	GAB	HepB3	0.719579	0.0337793	3.30097	623.683	13.1428	5488.16	574.676	12.1101	5056.92	5.68684	0.254577	28.1931	0.841935	0.0390544	3.98125	4.72686	0.884865	13.2734	6.52226	0.984096	19.2407	0.00757396	2.66652e-05	0.0366537	0.00821984	2.89391e-05	0.0397794	0.838039	0.102095	2.56935	5.62387	0.655084	16.8272
Gabon	GAB	Hib3	10.77	1.80376	35.4002	9104.51	527.519	61584.8	8389.12	486.069	56745.7	82.8271	9.57414	288.79	12.4647	2.08379	41.9249	69.9932	45.6466	104.008	6.52226	0.984096	19.2407	0.00757396	2.66652e-05	0.0366537	0.00821984	2.89391e-05	0.0397794	0.838039	0.102095	2.56935	5.62387	0.655084	16.8272
Gabon	GAB	MCV1	129.272	18.6012	428.731	109435	6090.03	758331	100836	5611.5	698745	1019.54	137.595	3585.33	150.334	23.5534	515.372	242.998	147.003	350.573	1.8707	0.190977	5.6339	0.00217153	1.93254e-05	0.0108269	0.00235671	2.09734e-05	0.0117502	0.240759	0.022433	0.758862	1.60878	0.2004	5.03906
Gabon	GAB	Pertussis (DTP3)	49.235	3.43342	207.719	43202.3	1364.56	343004	39807.6	1257.34	316053	382.041	27.1056	1741.7	57.4028	3.91902	246.68	321.852	80.4967	773.711	6.52226	0.984096	19.2407	0.00757396	2.66652e-05	0.0366537	0.00821984	2.89391e-05	0.0397794	0.838039	0.102095	2.56935	5.62387	0.655084	16.8272
Gabon	GAB	Tetanus (DTP3)	12.8313	1.07334	53.1309	10953.2	266.778	85836.2	10092.6	245.815	79091.6	101.322	6.52076	436.536	14.8999	1.16596	62.7383	83.7756	18.6277	194.977	6.52226	0.984096	19.2407	0.00757396	2.66652e-05	0.0366537	0.00821984	2.89391e-05	0.0397794	0.838039	0.102095	2.56935	5.62387	0.655084	16.8272
Gabon	GAB	YFV	49.1319	3.67884	186.713	42379.8	1378.03	323922	39049.7	1269.75	298470	390.545	32.8135	1537.21	57.5373	4.02542	223.319	92.3461	34.5102	184.851	1.8707	0.190977	5.6339	0.00217153	1.93254e-05	0.0108269	0.00235671	2.09734e-05	0.0117502	0.240759	0.022433	0.758862	1.60878	0.2004	5.03906
Ghana	GHA	Diphtheria (DTP3)	1.99527	0.106533	8.41821	2026.54	60.9303	17306.8	2417.74	72.6922	20647.6	18.5392	1.18691	80.3392	2.28501	0.193478	9.72922	271.347	62.6757	637.493	135.881	20.9446	403.824	0.13401	0.000471801	0.648532	0.112327	0.000395462	0.543597	14.8279	1.80642	45.4608	119.86	13.9617	358.634
Ghana	GHA	HepB3	0.495867	0.0328283	2.24867	498.354	11.473	4180.13	594.555	13.6878	4987.06	4.60383	0.312849	21.072	0.568727	0.0360597	2.63439	66.6613	11.1524	191.179	135.881	20.9446	403.824	0.13401	0.000471801	0.648532	0.112327	0.000395462	0.543597	14.8279	1.80642	45.4608	119.86	13.9617	358.634
Ghana	GHA	Hib3	3.62882	0.52213	11.3325	3664.18	217.03	23881.4	4371.51	258.925	28491.5	32.6748	5.63378	111.839	4.14145	0.662849	13.0526	490.482	420.064	570.046	135.881	20.9446	403.824	0.13401	0.000471801	0.648532	0.112327	0.000395462	0.543597	14.8279	1.80642	45.4608	119.86	13.9617	358.634
Ghana	GHA	MCV1	159.813	26.0617	526.023	162572	9494.35	1.10566e+06	193954	11327.1	1.31909e+06	1459.81	180.409	5226.68	180.342	29.2522	618.553	7053.95	5196.43	9294.18	43.8504	5.28685	133.711	0.0432357	0.000384774	0.215566	0.03624	0.000322516	0.180687	4.79357	0.446645	15.1091	38.5833	4.80617	120.851
Ghana	GHA	MCV2	24.6575	3.37119	81.1362	25031.5	1498.5	169843	29863.5	1787.77	202630	224.927	27.1682	791.503	27.9792	3.54125	94.8119	974.416	713.121	1260.91	39.4569	4.75714	120.314	0.0389038	0.000346222	0.193968	0.032609	0.000290202	0.162583	4.31329	0.401894	13.5953	34.7175	4.32463	108.743
Ghana	GHA	MenA	0.270055	0.014834	1.36954	276.173	7.36522	2646.16	329.486	8.787	3156.97	2.51598	0.082554	12.9082	0.306362	0.0101035	1.5822	10.7413	1.25041	33.9052	39.5607	4.76965	120.631	0.0390061	0.000347133	0.194478	0.0326948	0.000290965	0.163011	4.32463	0.402952	13.631	34.8088	4.336	109.029
Ghana	GHA	PCV3	3.92049	0.632059	13.1724	3929.87	246.634	27065.7	4688.49	294.244	32290.4	36.0899	4.68152	126.269	4.44222	0.59034	15.0023	529.628	332.483	740.218	134.481	20.7286	399.661	0.132628	0.000466937	0.641847	0.111169	0.000391385	0.537993	14.675	1.7878	44.9921	118.625	13.8177	354.936
Ghana	GHA	Pertussis (DTP3)	42.1527	4.33135	176.025	42477.4	1001.5	330589	50677.2	1194.83	394405	390.289	32.622	1653.37	47.8121	4.0953	205.89	5748.07	1572.62	13620.8	135.881	20.9446	403.824	0.13401	0.000471801	0.648532	0.112327	0.000395462	0.543597	14.8279	1.80642	45.4608	119.86	13.9617	358.634
Ghana	GHA	RCV1	1.49368	0.0758261	6.9468	1540.62	26.8196	13994.7	1838.02	31.9968	16696.3	13.9522	0.550442	68.8654	1.70301	0.0880761	8.09499	66.3382	10.4859	189.306	43.8504	5.28685	133.711	0.0432357	0.000384774	0.215566	0.03624	0.000322516	0.180687	4.79357	0.446645	15.1091	38.5833	4.80617	120.851
Ghana	GHA	RotaC	2.13879	0.271906	7.20875	2151.64	96.8012	15232.5	2566.99	115.488	18172.9	19.4371	2.05496	70.8833	2.44109	0.325328	8.50851	190.834	105.558	298.708	88.7019	13.1615	267.24	0.0876494	0.000308568	0.428986	0.0734674	0.00025864	0.359574	9.68327	0.835366	29.8489	78.0777	9.03397	238.901
Ghana	GHA	Tetanus (DTP3)	10.6601	0.786061	44.4051	11013.6	400.469	85742.3	13139.7	477.775	102294	98.6733	6.1826	425.22	12.1598	0.790381	52.0194	1455.34	370.968	3422.92	135.881	20.9446	403.824	0.13401	0.000471801	0.648532	0.112327	0.000395462	0.543597	14.8279	1.80642	45.4608	119.86	13.9617	358.634
Ghana	GHA	YFV	26.2361	2.0547	104.227	26670.6	927.907	203370	31819	1107.03	242628	244.827	20.9874	1004.95	29.6931	2.72844	120.797	1153.71	436.035	2401.88	43.3737	5.22938	132.258	0.0427658	0.000380591	0.213223	0.0358461	0.00031901	0.178723	4.74147	0.44179	14.9449	38.1639	4.75393	119.538
Guinea	GIN	Diphtheria (DTP3)	1.27178	0.086743	5.33305	2088.83	63.989	16457.8	1434.69	43.95	11303.8	19.1958	1.21871	82.4048	1.37556	0.0657	5.88109	113.005	27.0105	268.723	90.2162	12.94	267.698	0.0544507	0.000191701	0.263511	0.0792775	0.000279108	0.383658	6.02483	0.733983	18.4716	83.4593	9.72157	249.718
Guinea	GIN	HepB3	0.572894	0.0253681	2.98355	957.685	18.0629	9186.53	657.773	12.4062	6309.65	8.72666	0.354103	45.75	0.618585	0.0269173	3.23589	51.5933	6.02601	169.443	90.2162	12.94	267.698	0.0544507	0.000191701	0.263511	0.0792775	0.000279108	0.383658	6.02483	0.733983	18.4716	83.4593	9.72157	249.718
Guinea	GIN	Hib3	6.16993	0.778265	20.4022	10241.6	585.07	68755.1	7034.31	401.848	47223.5	91.4225	13.9952	327.849	6.64702	0.919327	22.4296	547.078	321.121	857.703	90.2162	12.94	267.698	0.0544507	0.000191701	0.263511	0.0792775	0.000279108	0.383658	6.02483	0.733983	18.4716	83.4593	9.72157	249.718
Guinea	GIN	MCV1	90.0642	12.6761	298.584	148415	6549.67	939298	101937	4498.55	645144	1343.41	188.212	4725.54	97.7089	13.7686	327.917	2740.72	1896.9	3771.34	30.7191	3.52342	93.9839	0.0185222	0.000164837	0.0923488	0.0269674	0.000239995	0.134455	2.05357	0.191343	6.47275	28.3258	3.52844	88.7227
Guinea	GIN	Pertussis (DTP3)	26.2212	2.34385	106.535	43604.1	1679.09	358719	29948.9	1153.26	246382	390.104	29.9662	1705.95	28.4628	2.85141	116.44	2347.39	613.669	5687.73	90.2162	12.94	267.698	0.0544507	0.000191701	0.263511	0.0792775	0.000279108	0.383658	6.02483	0.733983	18.4716	83.4593	9.72157	249.718
Guinea	GIN	Tetanus (DTP3)	6.71393	0.505795	27.8152	11023.4	236.191	87875.1	7571.31	162.224	60355.8	99.9248	7.33398	449.976	7.26091	0.537818	30.7828	597.613	147.097	1423.06	90.2162	12.94	267.698	0.0544507	0.000191701	0.263511	0.0792775	0.000279108	0.383658	6.02483	0.733983	18.4716	83.4593	9.72157	249.718
Guinea	GIN	YFV	82.6156	9.21433	301.753	135345	4471.82	973513	92959.9	3071.41	668644	1222.9	121.98	4883.16	89.0372	9.95328	327.005	2511.73	1049.93	4402.33	30.7191	3.52342	93.9839	0.0185222	0.000164837	0.0923488	0.0269674	0.000239995	0.134455	2.05357	0.191343	6.47275	28.3258	3.52844	88.7227
Gambia	GMB	Diphtheria (DTP3)	1.10902	0.0971395	4.56183	2075.85	69.9759	16852.8	968.527	32.6486	7863.01	18.7341	1.02216	80.4108	1.19142	0.124274	5.02834	26.9922	7.09454	63.8476	24.5374	3.39001	72.9291	0.0131562	4.63182e-05	0.0636685	0.0281977	9.92739e-05	0.136461	1.4557	0.177342	4.46303	22.913	2.66897	68.558
Gambia	GMB	HepB3	0.298424	0.00940974	1.48491	560.771	13.8027	5138.3	261.639	6.4399	2397.37	5.08569	0.198205	27.6675	0.320656	0.0101487	1.61545	7.34137	0.873281	22.3787	24.5374	3.39001	72.9291	0.0131562	4.63182e-05	0.0636685	0.0281977	9.92739e-05	0.136461	1.4557	0.177342	4.46303	22.913	2.66897	68.558
Gambia	GMB	Hib3	4.44614	0.744438	14.73	8308.98	452.382	54049.4	3876.72	211.068	25217.8	75.4504	12.2893	269.516	4.75365	0.750766	15.8532	109.132	69.2413	154.829	24.5374	3.39001	72.9291	0.0131562	4.63182e-05	0.0636685	0.0281977	9.92739e-05	0.136461	1.4557	0.177342	4.46303	22.913	2.66897	68.558
Gambia	GMB	MCV1	83.5418	10.5298	274.109	155033	9305.09	1.03022e+06	72333.8	4341.48	480669	1411.04	194.8	4925.1	89.471	14.5222	301.6	685.471	500.694	912.991	8.16823	0.846446	24.9957	0.00437903	3.89709e-05	0.0218331	0.00938558	8.35265e-05	0.046795	0.485506	0.0452374	1.53029	7.60937	0.94787	23.8342
Gambia	GMB	MCV2	12.6792	1.85556	42.6049	23589.3	953.513	160815	11006.1	444.88	75031.4	215.252	28.5937	752.176	13.5596	1.75827	45.5782	78.9015	57.7552	104.894	6.20918	0.643437	19.0008	0.00332878	2.96242e-05	0.0165967	0.00713457	6.34937e-05	0.0355718	0.369063	0.0343878	1.16327	5.78436	0.720535	18.1179
Gambia	GMB	PCV3	4.77426	0.638651	16.4116	8765.71	402.073	59824	4089.82	187.595	27912.1	80.1292	7.79707	298.606	5.10914	0.669796	17.6576	116.34	56.5193	199.236	24.5374	3.39001	72.9291	0.0131562	4.63182e-05	0.0636685	0.0281977	9.92739e-05	0.136461	1.4557	0.177342	4.46303	22.913	2.66897	68.558
Gambia	GMB	Pertussis (DTP3)	22.3899	1.67453	95.545	43012.6	1575.31	340963	20068.4	734.993	159083	383.937	36.5707	1670.7	23.9907	2.08809	105.502	558.519	133.122	1315.88	24.5374	3.39001	72.9291	0.0131562	4.63182e-05	0.0636685	0.0281977	9.92739e-05	0.136461	1.4557	0.177342	4.46303	22.913	2.66897	68.558
Gambia	GMB	RCV1	0.239809	0.000212061	4.69243	448.187	0.632106	11493.8	209.11	0.294921	5362.65	4.03359	0.00342267	75.783	0.256837	0.000226311	5.07898	1.90764	0.00414751	29.1936	8.16823	0.846446	24.9957	0.00437903	3.89709e-05	0.0218331	0.00938558	8.35265e-05	0.046795	0.485506	0.0452374	1.53029	7.60937	0.94787	23.8342
Gambia	GMB	RotaC	2.42736	0.398071	8.1465	4473.3	201.681	29356.6	2087.1	94.0984	13696.9	40.8309	4.73177	143.53	2.58852	0.34684	8.69592	39.9409	30.5465	51.383	16.5479	2.35054	50.062	0.00887945	3.12599e-05	0.043459	0.0190313	6.69994e-05	0.0931458	0.980977	0.0846279	3.02389	15.402	1.78209	47.1268
Gambia	GMB	Tetanus (DTP3)	5.85659	0.450196	24.5389	10909.1	400.95	86257.2	5089.85	187.071	40245	98.069	5.36476	438.671	6.27718	0.579374	26.8586	143.985	39.1661	334.689	24.5374	3.39001	72.9291	0.0131562	4.63182e-05	0.0636685	0.0281977	9.92739e-05	0.136461	1.4557	0.177342	4.46303	22.913	2.66897	68.558
Gambia	GMB	YFV	43.1397	4.91656	159.712	79673.8	3627.3	622744	37173.4	1692.39	290554	722.778	64.4662	2937.96	46.1783	3.29569	172.578	351.477	132.224	705.837	8.16823	0.846446	24.9957	0.00437903	3.89709e-05	0.0218331	0.00938558	8.35265e-05	0.046795	0.485506	0.0452374	1.53029	7.60937	0.94787	23.8342
Guinea-Bissau	GNB	Diphtheria (DTP3)	1.85513	0.119188	7.68349	2066.37	69.2466	15765.5	1766.61	59.2011	13478.4	18.5282	0.549919	79.2768	2.08889	0.131183	8.77585	17.0379	4.36308	39.4194	9.20079	1.12151	27.0044	0.00842526	2.96623e-05	0.0407735	0.0098549	3.46955e-05	0.0476921	0.932232	0.11357	2.85814	8.17297	0.95201	24.4543
Guinea-Bissau	GNB	HepB3	1.21848	0.0650521	6.17448	1351.04	16.3632	12359.8	1155.05	13.9894	10566.8	12.0454	0.507443	66.0813	1.3834	0.0692943	6.99854	11.3121	1.54849	37.3168	9.20079	1.12151	27.0044	0.00842526	2.96623e-05	0.0407735	0.0098549	3.46955e-05	0.0476921	0.932232	0.11357	2.85814	8.17297	0.95201	24.4543
Guinea-Bissau	GNB	Hib3	7.63566	1.34307	25.1382	8143	435.765	56622.8	6961.7	372.549	48408.6	74.2179	10.0364	260.52	8.58847	0.997226	28.4611	69.4094	45.7606	97.5168	9.20079	1.12151	27.0044	0.00842526	2.96623e-05	0.0407735	0.0098549	3.46955e-05	0.0476921	0.932232	0.11357	2.85814	8.17297	0.95201	24.4543
Guinea-Bissau	GNB	MCV1	164.165	23.2994	542.55	175801	7916.65	1.17966e+06	150298	6768.19	1.00853e+06	1618.09	201.575	5658.22	184.234	24.9544	620.315	492.103	356.62	680.83	3.01007	0.362088	9.18128	0.00276112	2.45724e-05	0.0137665	0.00322964	2.8742e-05	0.0161025	0.306127	0.0285237	0.964899	2.6724	0.33289	8.37053
Guinea-Bissau	GNB	PCV3	7.57231	1.04264	26.3354	8274.19	374.008	56208.2	7073.86	319.751	48054.2	74.9548	9.73536	270.782	8.55244	0.955233	30.047	69.6481	40.4013	108.518	9.20079	1.12151	27.0044	0.00842526	2.96623e-05	0.0407735	0.0098549	3.46955e-05	0.0476921	0.932232	0.11357	2.85814	8.17297	0.95201	24.4543
Guinea-Bissau	GNB	Pertussis (DTP3)	40.3759	2.30496	166.482	43041.7	1710.51	328924	36797.7	1462.37	281207	387.49	26.0533	1718.56	45.3226	2.4447	189.152	360.092	101.959	867.007	9.20079	1.12151	27.0044	0.00842526	2.96623e-05	0.0407735	0.0098549	3.46955e-05	0.0476921	0.932232	0.11357	2.85814	8.17297	0.95201	24.4543
Guinea-Bissau	GNB	RotaC	4.16918	0.576101	13.7652	4506.97	245.317	29900.7	3853.15	209.729	25563	40.6424	6.77691	143.259	4.66539	0.614196	15.7736	26.7049	18.5242	36.7501	6.4134	0.941973	19.3461	0.00589446	2.07513e-05	0.0288495	0.00689466	2.42725e-05	0.0337448	0.651204	0.0561787	2.00735	5.69483	0.658919	17.4249
Guinea-Bissau	GNB	Tetanus (DTP3)	10.1743	0.739067	43.6618	11150.5	432.999	90658.6	9532.93	370.184	77506.8	101.772	9.01114	444.592	11.4229	0.77543	49.5802	92.3528	23.0711	226.655	9.20079	1.12151	27.0044	0.00842526	2.96623e-05	0.0407735	0.0098549	3.46955e-05	0.0476921	0.932232	0.11357	2.85814	8.17297	0.95201	24.4543
Guinea-Bissau	GNB	YFV	53.1304	4.93267	199.087	57338.1	2651.58	416941	49020.1	2266.92	356455	518.18	49.0933	2050.94	59.9141	5.26833	227.214	160.243	68.11	301.188	3.04817	0.366671	9.2975	0.00279607	2.48835e-05	0.0139408	0.00327053	2.91058e-05	0.0163063	0.310002	0.0288847	0.977112	2.70622	0.337104	8.47648
Equatorial Guinea	GNQ	Diphtheria (DTP3)	1.86742	0.142515	7.69155	2041.6	94.2024	16030.6	1745.43	80.5365	13705.1	18.4953	1.61583	80.7273	2.11589	0.140707	8.71849	6.4748	1.69208	15.0156	3.45435	0.421061	10.1385	0.00316319	1.11364e-05	0.015308	0.00369993	1.30261e-05	0.0179056	0.349998	0.042639	1.07306	3.06847	0.357423	9.18115
Equatorial Guinea	GNQ	HepB3	0.571465	0.0283496	2.58251	630.162	16.7469	5239.15	538.745	14.3175	4479.11	5.66303	0.302043	26.5516	0.641138	0.0300554	2.99463	1.94982	0.291348	5.61376	3.45435	0.421061	10.1385	0.00316319	1.11364e-05	0.015308	0.00369993	1.30261e-05	0.0179056	0.349998	0.042639	1.07306	3.06847	0.357423	9.18115
Equatorial Guinea	GNQ	Hib3	8.41415	1.03729	28.4905	9233.71	377.379	60956	7894.18	322.633	52113.1	82.7911	10.5535	302.54	9.54727	1.16178	32.5107	28.9483	18.0735	42.0656	3.45435	0.421061	10.1385	0.00316319	1.11364e-05	0.015308	0.00369993	1.30261e-05	0.0179056	0.349998	0.042639	1.07306	3.06847	0.357423	9.18115
Equatorial Guinea	GNQ	MCV1	102.522	17.0147	351.702	111280	5710.06	768151	95137	4881.71	656716	1017.6	128.677	3551.82	115.501	16.6666	403.44	101.606	62.1055	150.09	0.994516	0.119632	3.03346	0.000912265	8.11864e-06	0.00454841	0.00106706	9.49626e-06	0.0053202	0.101143	0.00942412	0.318799	0.88295	0.109986	2.76559
Equatorial Guinea	GNQ	Pertussis (DTP3)	38.3931	2.09807	158.422	41896.9	1389.35	319531	35819	1187.8	273177	381.252	28.4474	1678.46	43.134	3.30094	183.049	132.391	31.355	312.753	3.45435	0.421061	10.1385	0.00316319	1.11364e-05	0.015308	0.00369993	1.30261e-05	0.0179056	0.349998	0.042639	1.07306	3.06847	0.357423	9.18115
Equatorial Guinea	GNQ	Tetanus (DTP3)	10.0152	0.714441	39.9211	11025.9	202.982	87107.8	9426.4	173.535	74471.2	101.445	7.55781	442.986	11.3208	0.900772	46.5366	34.6473	9.17152	83.0078	3.45435	0.421061	10.1385	0.00316319	1.11364e-05	0.015308	0.00369993	1.30261e-05	0.0179056	0.349998	0.042639	1.07306	3.06847	0.357423	9.18115
Equatorial Guinea	GNQ	YFV	39.6815	3.85647	155.453	43569.9	1654.33	324804	37249.2	1414.33	277685	387.507	36.0089	1580.94	44.5036	3.36838	176.92	38.9742	14.5799	78.7341	0.994516	0.119632	3.03346	0.000912265	8.11864e-06	0.00454841	0.00106706	9.49626e-06	0.0053202	0.101143	0.00942412	0.318799	0.88295	0.109986	2.76559
Kenya	KEN	Diphtheria (DTP3)	2.45624	0.198699	9.77633	2039.96	99.6159	16211.4	2372.75	115.867	18856.2	18.8226	1.39095	82.4945	2.87664	0.244773	11.8228	385.71	98.4548	922.315	158.131	23.9059	466.336	0.188127	0.000662328	0.910429	0.161741	0.000569431	0.782734	20.8158	2.53591	63.8192	136.019	15.8439	406.983
Kenya	KEN	HepB3	0.10993	0.00968335	0.413212	90.8196	2.83751	673.691	105.636	3.30042	783.597	0.838623	0.0518166	3.26635	0.128001	0.0114763	0.505397	17.2858	5.843	36.7041	158.131	23.9059	466.336	0.188127	0.000662328	0.910429	0.161741	0.000569431	0.782734	20.8158	2.53591	63.8192	136.019	15.8439	406.983
Kenya	KEN	Hib3	6.5526	0.950977	21.1562	5421.58	300.752	35575.8	6306.05	349.817	41379.6	49.6369	7.95189	176.384	7.64232	1.08423	25.2127	1032.09	641.142	1493.53	158.131	23.9059	466.336	0.188127	0.000662328	0.910429	0.161741	0.000569431	0.782734	20.8158	2.53591	63.8192	136.019	15.8439	406.983
Kenya	KEN	MCV1	109.424	17.3251	374.995	92904.5	4408.47	628769	108061	5127.66	731346	841.631	96.3848	3021.63	128.077	19.9066	451.247	5804.88	4072.01	8080.78	52.5068	5.35916	158.131	0.0624141	0.000555451	0.311187	0.05366	0.000477544	0.26754	6.91989	0.644767	21.8112	45.0247	5.60855	141.027
Kenya	KEN	MCV2	17.0931	2.72063	55.5092	14443.1	821.699	97736.8	16799.4	955.751	113682	128.508	15.2443	455.785	20.0323	2.95829	66.7725	508.788	344.58	692.676	29.7726	3.03877	89.6644	0.0353903	0.000314954	0.176451	0.0304266	0.000270779	0.151702	3.92375	0.365599	12.3675	25.5301	3.18019	79.9658
Kenya	KEN	PCV3	6.47805	0.801238	21.6477	5525.72	324.862	38028.1	6427.19	377.86	44232	49.878	7.74535	181.488	7.60977	1.03754	26.2241	1021.42	565.642	1691.05	158.131	23.9059	466.336	0.188127	0.000662328	0.910429	0.161741	0.000569431	0.782734	20.8158	2.53591	63.8192	136.019	15.8439	406.983
Kenya	KEN	Pertussis (DTP3)	51.7657	3.7116	210.634	43775	1081.82	353118	50916.4	1258.31	410726	402.785	27.2422	1674.65	60.3503	4.20418	254.572	8033.46	1925.93	19309.5	158.131	23.9059	466.336	0.188127	0.000662328	0.910429	0.161741	0.000569431	0.782734	20.8158	2.53591	63.8192	136.019	15.8439	406.983
Kenya	KEN	RCV1	1.66638	0.0703118	8.28354	1414.17	30.7947	12521.4	1644.88	35.8186	14564.2	12.8297	0.487442	69.1924	1.94097	0.0785628	9.67956	88.7921	11.0657	262.128	52.5068	5.35916	158.131	0.0624141	0.000555451	0.311187	0.05366	0.000477544	0.26754	6.91989	0.644767	21.8112	45.0247	5.60855	141.027
Kenya	KEN	RotaC	3.21452	0.568833	10.735	2688.03	170.88	17984	3126.56	198.758	20917.9	24.6141	3.84602	85.914	3.76439	0.480397	12.6879	329.768	234.961	449.681	102.743	16.0487	309.056	0.122269	0.000430446	0.598427	0.10512	0.000370072	0.514492	13.508	1.16532	41.6387	88.0453	10.1873	269.399
Kenya	KEN	Tetanus (DTP3)	13.0865	0.741455	54.2843	10676	388.11	88205.9	12417.6	451.426	102596	98.1781	8.46963	431.722	15.2863	0.854606	63.3912	2031.26	493.893	4859.31	158.131	23.9059	466.336	0.188127	0.000662328	0.910429	0.161741	0.000569431	0.782734	20.8158	2.53591	63.8192	136.019	15.8439	406.983
Kenya	KEN	YFV	0.753283	0.0688259	2.79102	631.741	29.0251	4810.8	734.804	33.7603	5595.63	5.72036	0.441423	23.3951	0.883701	0.0803111	3.30203	23.494	8.71647	47.7954	31.2382	3.18836	94.0782	0.0371325	0.000330458	0.185137	0.0319243	0.000284109	0.15917	4.1169	0.383596	12.9763	26.7868	3.33673	83.9022
Liberia	LBR	Diphtheria (DTP3)	1.95188	0.152923	8.18848	2059.5	93.4694	17139.8	1813.51	82.305	15092.6	19.0395	1.52816	81.9934	2.20024	0.165695	9.37928	50.651	11.4194	120.403	26.1322	3.19005	76.8146	0.0244863	8.62074e-05	0.1185	0.0278078	9.79011e-05	0.134574	2.70934	0.33007	8.30659	23.1664	2.69848	69.3161
Liberia	LBR	HepB3	1.11323	0.050762	5.55134	1173.28	18.7319	10768.6	1033.13	16.4945	9482.38	10.7852	0.431634	56.9576	1.26372	0.0562854	6.47708	28.5656	3.01283	92.3958	26.1322	3.19005	76.8146	0.0244863	8.62074e-05	0.1185	0.0278078	9.79011e-05	0.134574	2.70934	0.33007	8.30659	23.1664	2.69848	69.3161
Liberia	LBR	Hib3	7.78669	0.93679	25.7109	8415.97	346.73	54519.9	7410.73	305.315	48007.9	74.6954	10.3215	263.858	8.81081	1.2762	29.6259	202.812	125.361	296.552	26.1322	3.19005	76.8146	0.0244863	8.62074e-05	0.1185	0.0278078	9.79011e-05	0.134574	2.70934	0.33007	8.30659	23.1664	2.69848	69.3161
Liberia	LBR	MCV1	146.016	19.4418	476.891	155797	8502.28	1.05305e+06	137188	7486.74	927271	1405.81	124.044	5053.55	164.992	20.417	549.981	1212.67	885.057	1597.07	8.32625	1.01852	25.4129	0.00781415	6.95416e-05	0.0389601	0.00887412	7.89747e-05	0.0442449	0.86636	0.0807239	2.73073	7.37625	0.918832	23.104
Liberia	LBR	PCV3	6.82078	0.775135	23.924	7205.22	347.339	52748.5	6344.59	305.851	46448	66.8879	6.0492	248.425	7.77105	0.970641	27.8783	179.595	83.2961	311.074	26.1322	3.19005	76.8146	0.0244863	8.62074e-05	0.1185	0.0278078	9.79011e-05	0.134574	2.70934	0.33007	8.30659	23.1664	2.69848	69.3161
Liberia	LBR	Pertussis (DTP3)	39.7506	3.23319	169.009	43127.7	1475.43	351209	37976.4	1299.19	309259	388.844	25.0627	1777.39	45.1216	3.46209	193.605	1065.77	266.37	2610.8	26.1322	3.19005	76.8146	0.0244863	8.62074e-05	0.1185	0.0278078	9.79011e-05	0.134574	2.70934	0.33007	8.30659	23.1664	2.69848	69.3161
Liberia	LBR	RotaC	3.93815	0.504734	13.2245	4103.78	232.113	28284.4	3613.6	204.389	24906	37.5111	4.55893	133.024	4.45371	0.555584	15.058	61.3682	37.8605	93.2025	15.7687	2.32046	47.5555	0.0148227	5.21828e-05	0.0725471	0.0168333	5.92612e-05	0.0823879	1.63757	0.141271	5.04784	13.967	1.61604	42.7358
Liberia	LBR	Tetanus (DTP3)	10.2748	0.864766	43.9175	10930	327.646	91360.2	9624.46	288.511	80447.8	99.3689	7.128	441.138	11.5968	0.734019	50.0368	262.354	65.4032	635.251	26.1322	3.19005	76.8146	0.0244863	8.62074e-05	0.1185	0.0278078	9.79011e-05	0.134574	2.70934	0.33007	8.30659	23.1664	2.69848	69.3161
Liberia	LBR	YFV	102.1	11.9899	342.142	107522	5485.23	735502	94679	4830.05	647651	973.171	107.462	3418.26	114.619	15.5233	391.513	778.585	512.778	1105.77	7.68577	0.940176	23.4581	0.00721307	6.41923e-05	0.0359632	0.00819149	7.28997e-05	0.0408415	0.799717	0.0745143	2.52067	6.80885	0.848153	21.3268
Libya	LBY	Diphtheria (DTP3)	1.88751	0.178871	8.02393	2055.01	103.867	16668.4	1756.89	88.7993	14250.3	18.7452	1.39391	80.7842	2.12562	0.134558	9.17561	37.9555	10.1817	92.0115	20.2039	2.46272	59.2987	0.018501	6.51352e-05	0.0895341	0.0216403	7.61877e-05	0.104727	2.04708	0.249389	6.27616	17.947	2.09051	53.699
Libya	LBY	HepB3	0.581091	0.0312597	2.72264	629.684	16.5762	5252.72	538.337	14.1715	4490.71	5.76798	0.252043	27.3705	0.647663	0.0367078	3.12502	11.5616	2.28622	32.6367	20.2039	2.46272	59.2987	0.018501	6.51352e-05	0.0895341	0.0216403	7.61877e-05	0.104727	2.04708	0.249389	6.27616	17.947	2.09051	53.699
Libya	LBY	Hib3	8.46641	1.14441	28.2163	9076.67	533.28	62573	7759.92	455.917	53495.6	83.0499	10.7892	296.007	9.55077	1.21904	32.7767	170.216	107.316	248.114	20.2039	2.46272	59.2987	0.018501	6.51352e-05	0.0895341	0.0216403	7.61877e-05	0.104727	2.04708	0.249389	6.27616	17.947	2.09051	53.699
Libya	LBY	MCV1	103.299	14.6088	340.469	111534	7023.87	758100	95354.2	6004.93	648123	1028.72	110.058	3568.09	116.017	15.0898	398.439	704.453	429.101	1033.63	6.86079	0.8253	20.9267	0.00629337	5.60075e-05	0.0313777	0.00736126	6.55111e-05	0.0367021	0.69775	0.0650135	2.19927	6.09114	0.75875	19.0788
Libya	LBY	MCV2	15.6354	1.48541	53.3279	17095.8	1133.16	115495	14615.7	968.774	98739.9	155.323	18.0217	555.684	17.5629	2.31826	61.1486	111.79	71.7966	165.84	7.09359	0.853303	21.6368	0.00650691	5.79079e-05	0.0324424	0.00761104	6.7734e-05	0.0379474	0.721425	0.0672194	2.2739	6.29781	0.784495	19.7261
Libya	LBY	PCV3	7.75066	1.0137	26.9378	8565.47	472.875	59194.6	7322.88	404.275	50607.3	77.1971	9.39119	280.463	8.74463	1.19494	31.1551	155.513	79.5853	260.716	19.9956	2.43733	58.6873	0.0183102	6.44637e-05	0.0886111	0.0214172	7.54022e-05	0.103647	2.02598	0.246817	6.21146	17.7619	2.06896	53.1454
Libya	LBY	Pertussis (DTP3)	39.1562	2.98749	161.922	43108.3	1124.35	359827	36854.7	961.238	307627	380.755	26.7552	1652.11	43.9979	3.39091	184.097	784.211	200.376	1895.45	20.2039	2.46272	59.2987	0.018501	6.51352e-05	0.0895341	0.0216403	7.61877e-05	0.104727	2.04708	0.249389	6.27616	17.947	2.09051	53.699
Libya	LBY	RCV1	1.00543	0.0245329	6.3957	1094.99	15.0469	12393.9	936.14	12.864	10596	9.9555	0.322821	63.2797	1.13451	0.0253406	7.25093	6.82969	0.515561	28.7381	6.86079	0.8253	20.9267	0.00629337	5.60075e-05	0.0313777	0.00736126	6.55111e-05	0.0367021	0.69775	0.0650135	2.19927	6.09114	0.75875	19.0788
Libya	LBY	RotaC	4.14411	0.506084	14.4297	4495.96	235.039	30617.3	3843.74	200.942	26175.7	41.4868	4.73372	146.239	4.67653	0.567414	16.4544	56.7634	34.9337	84.5881	13.5861	1.99547	40.9826	0.0124868	4.39593e-05	0.0611144	0.0146056	5.14186e-05	0.0714846	1.3795	0.119008	4.25236	12.0639	1.39585	36.9128
Libya	LBY	Tetanus (DTP3)	10.1063	1.05185	41.6961	10742.3	344.968	89128.4	9183.94	294.924	76198.6	100.613	6.73114	434.285	11.375	0.879404	47.7404	204.567	51.7027	473.427	20.2039	2.46272	59.2987	0.018501	6.51352e-05	0.0895341	0.0216403	7.61877e-05	0.104727	2.04708	0.249389	6.27616	17.947	2.09051	53.699
Lesotho	LSO	Diphtheria (DTP3)	1.46349	0.107087	6.23754	2074.05	54.7107	16431.5	3047.26	80.3826	24141.6	18.563	0.561141	78.4864	1.60814	0.120917	6.82596	14.6461	3.79437	34.2054	10.1293	1.47223	30.038	0.00727933	2.56279e-05	0.0352278	0.00495452	1.74431e-05	0.023977	0.805439	0.0981237	2.4694	9.22944	1.07507	27.6154
Lesotho	LSO	HepB3	0.400699	0.0242742	1.86571	545.572	12.3466	4827.82	801.571	18.14	7093.19	4.98144	0.144145	23.9912	0.440236	0.0255081	2.09238	4.00096	0.71552	11.1994	10.1293	1.47223	30.038	0.00727933	2.56279e-05	0.0352278	0.00495452	1.74431e-05	0.023977	0.805439	0.0981237	2.4694	9.22944	1.07507	27.6154
Lesotho	LSO	Hib3	4.64354	0.676269	14.7935	6431.07	426.613	41713.9	9448.74	626.793	61287.4	57.6143	8.47014	197.841	5.03849	0.752243	16.5863	46.6627	36.2448	57.256	10.1293	1.47223	30.038	0.00727933	2.56279e-05	0.0352278	0.00495452	1.74431e-05	0.023977	0.805439	0.0981237	2.4694	9.22944	1.07507	27.6154
Lesotho	LSO	MCV1	99.8602	11.704	329.896	139470	9012.03	957408	204914	13240.8	1.40665e+06	1261.33	172.074	4415.93	109.135	14.6639	373.003	255.954	163.145	353.362	2.52933	0.290068	7.70819	0.00181984	1.61955e-05	0.00907342	0.00123863	1.10231e-05	0.00617562	0.201766	0.0187998	0.635958	2.30215	0.286771	7.21085
Lesotho	LSO	MCV2	15.6482	1.85778	51.2732	21311	1214.79	149574	31310.8	1784.81	219759	193.766	23.3323	679.658	17.131	2.23864	57.1772	29.1609	19.0869	40.7549	1.89356	0.217157	5.77067	0.00136241	1.21246e-05	0.00679274	0.000927291	8.25237e-06	0.00462333	0.151051	0.0140743	0.476105	1.72349	0.214688	5.39834
Lesotho	LSO	PCV3	4.36933	0.627744	14.6117	6179.42	291.909	42414.8	9079	428.882	62317.2	54.9175	6.13408	194.329	4.81661	0.532656	16.134	44.5196	29.8959	63.5662	10.1293	1.47223	30.038	0.00727933	2.56279e-05	0.0352278	0.00495452	1.74431e-05	0.023977	0.805439	0.0981237	2.4694	9.22944	1.07507	27.6154
Lesotho	LSO	Pertussis (DTP3)	30.5971	2.96571	131.839	43229.1	1083.94	338365	63513.6	1592.56	497137	387.486	27.6296	1734.21	33.4665	3.36206	146.659	313.984	83.2761	734.476	10.1293	1.47223	30.038	0.00727933	2.56279e-05	0.0352278	0.00495452	1.74431e-05	0.023977	0.805439	0.0981237	2.4694	9.22944	1.07507	27.6154
Lesotho	LSO	RCV1	0.888204	0.00560728	8.27756	1245.62	4.65203	17772	1830.1	6.83492	26111.3	11.2408	0.0767821	106.554	0.971879	0.00601958	9.14983	2.22489	0.0235026	15.1406	2.52933	0.290068	7.70819	0.00181984	1.61955e-05	0.00907342	0.00123863	1.10231e-05	0.00617562	0.201766	0.0187998	0.635958	2.30215	0.286771	7.21085
Lesotho	LSO	RotaC	2.38345	0.285721	8.47158	3383.76	171.643	23373.6	4971.53	252.183	34341.3	29.7499	3.19187	113.534	2.61153	0.285442	9.43201	13.7082	6.69978	23.4128	5.74847	0.680175	17.234	0.0041435	1.45871e-05	0.0202797	0.00282018	9.92838e-06	0.0138029	0.457763	0.0394907	1.41106	5.23228	0.6054	16.0096
Lesotho	LSO	Tetanus (DTP3)	7.85246	0.791539	32.4479	10931.1	280.289	91567.2	16060.4	411.81	134533	98.8968	8.90236	437.733	8.65986	0.857048	35.955	78.831	20.9898	186.456	10.1293	1.47223	30.038	0.00727933	2.56279e-05	0.0352278	0.00495452	1.74431e-05	0.023977	0.805439	0.0981237	2.4694	9.22944	1.07507	27.6154
Morocco	MAR	Diphtheria (DTP3)	1.60001	0.0787388	6.23017	2029.14	74.2737	16945.6	2212.67	80.9915	18478.3	18.6332	1.08996	81.3597	1.76884	0.0824113	7.01583	205.796	56.2432	481.74	130.041	15.6609	381.775	0.100371	0.000353369	0.485737	0.0920455	0.000324059	0.445448	11.1058	1.35297	34.0492	117.55	13.6926	351.722
Morocco	MAR	HepB3	0.0726835	0.00653361	0.271903	92.1355	4.59831	682.367	100.469	5.01421	744.085	0.845632	0.0806329	3.2359	0.0797312	0.0070468	0.305533	9.24368	3.57811	19.3151	130.041	15.6609	381.775	0.100371	0.000353369	0.485737	0.0920455	0.000324059	0.445448	11.1058	1.35297	34.0492	117.55	13.6926	351.722
Morocco	MAR	Hib3	1.82676	0.269148	6.25837	2363.64	134.411	16170.9	2577.42	146.568	17633.5	21.3323	1.87002	76.6023	2.01931	0.266461	6.95373	237.129	128.393	373.902	130.041	15.6609	381.775	0.100371	0.000353369	0.485737	0.0920455	0.000324059	0.445448	11.1058	1.35297	34.0492	117.55	13.6926	351.722
Morocco	MAR	MCV1	14.6181	1.14801	57.7614	18769.6	708.601	140001	20467.2	772.692	152664	170.702	12.1475	700.992	16.1582	1.21069	65.4043	651.982	175.145	1364.31	44.1513	5.05492	134.561	0.0341426	0.00030385	0.170229	0.0313106	0.000278647	0.15611	3.78541	0.352709	11.9314	39.8962	4.96972	124.964
Morocco	MAR	MCV2	2.22351	0.20718	8.52566	2848.57	137.129	21745.6	3106.21	149.532	23712.4	26.1461	1.39535	104.469	2.45885	0.223352	9.47603	102.442	31.8099	223.57	46.356	5.30735	141.28	0.0358475	0.000319023	0.17873	0.0328742	0.000292562	0.163905	3.97444	0.370322	12.5272	41.8884	5.21789	131.204
Morocco	MAR	PCV3	1.71077	0.211808	5.89642	2191.25	108.297	14896.7	2389.44	118.092	16244.1	19.9292	2.38557	72.3441	1.87992	0.247068	6.66794	218.52	108.013	373.421	130.041	15.6609	381.775	0.100371	0.000353369	0.485737	0.0920455	0.000324059	0.445448	11.1058	1.35297	34.0492	117.55	13.6926	351.722
Morocco	MAR	Pertussis (DTP3)	33.6117	2.52316	140.984	43768	1561.73	355668	47726.6	1702.98	387837	387.559	29.9481	1737.48	37.2531	2.9528	160.974	4299.75	973.623	10393.8	130.041	15.6609	381.775	0.100371	0.000353369	0.485737	0.0920455	0.000324059	0.445448	11.1058	1.35297	34.0492	117.55	13.6926	351.722
Morocco	MAR	RCV1	1.32171	0.150047	5.1201	1726.45	66.8658	13080.7	1882.61	72.9135	14263.8	15.4801	1.44727	62.7837	1.45501	0.140779	5.74678	58.4744	20.2401	115.07	44.1513	5.05492	134.561	0.0341426	0.00030385	0.170229	0.0313106	0.000278647	0.15611	3.78541	0.352709	11.9314	39.8962	4.96972	124.964
Morocco	MAR	RotaC	0.97643	0.10923	3.51374	1255.25	75.0725	9028.23	1368.79	81.8625	9844.8	11.477	1.13354	43.3744	1.08035	0.127372	3.97369	85.1314	38.3733	147.009	87.5616	10.0942	261.578	0.0677428	0.000238487	0.331556	0.0621239	0.000218705	0.304055	7.48404	0.64564	23.0697	79.0168	9.14262	241.774
Morocco	MAR	Tetanus (DTP3)	8.553	0.770236	34.3029	10993.4	466.407	83778.5	11987.7	508.592	91356	100.767	7.67931	420.379	9.40725	0.82835	38.4954	1099.34	256.698	2516.17	130.041	15.6609	381.775	0.100371	0.000353369	0.485737	0.0920455	0.000324059	0.445448	11.1058	1.35297	34.0492	117.55	13.6926	351.722
Madagascar	MDG	Diphtheria (DTP3)	2.6103	0.243954	11.1531	2041.55	69.571	16912.3	1813.25	61.7912	15021	18.9167	1.09612	85.047	3.06623	0.281771	13.3036	268.233	63.678	635.301	103.101	15.6328	303.96	0.129496	0.000455908	0.626686	0.1458	0.000513309	0.705589	14.3284	1.74557	43.9294	87.9146	10.2405	263.049
Madagascar	MDG	HepB3	0.707059	0.0438828	3.3762	577.314	16.5391	4914.43	512.755	14.6896	4364.86	5.16658	0.256462	24.9953	0.833824	0.0365758	4.08476	75.0703	9.62076	218.117	103.101	15.6328	303.96	0.129496	0.000455908	0.626686	0.1458	0.000513309	0.705589	14.3284	1.74557	43.9294	87.9146	10.2405	263.049
Madagascar	MDG	Hib3	11.6096	1.75807	41.2923	9491.63	630.394	67444.4	8430.21	559.9	59902.4	84.5648	10.2808	319.432	13.7496	1.99515	49.4611	1218.21	619.989	2017.51	103.101	15.6328	303.96	0.129496	0.000455908	0.626686	0.1458	0.000513309	0.705589	14.3284	1.74557	43.9294	87.9146	10.2405	263.049
Madagascar	MDG	MCV1	117.256	20.8024	382.346	92915.4	5833.8	613375	82525	5181.43	544783	841.683	108.492	2858.4	138.758	20.3462	460.514	3842.2	3026.98	4757.88	32.7534	4.00282	99.4696	0.0411455	0.000366172	0.205145	0.0463259	0.000412275	0.230974	4.56182	0.425052	14.3786	27.8706	3.47173	87.2968
Madagascar	MDG	PCV3	10.579	1.10424	39.6467	8553.99	401.849	62287.6	7597.43	356.912	55322.2	77.649	7.17491	305.795	12.4481	1.14073	47.658	1101.96	412.797	2173.88	103.101	15.6328	303.96	0.129496	0.000455908	0.626686	0.1458	0.000513309	0.705589	14.3284	1.74557	43.9294	87.9146	10.2405	263.049
Madagascar	MDG	Pertussis (DTP3)	53.9572	4.50621	224.781	42784.2	928.067	330706	37999.8	824.285	293724	384.248	36.9834	1739.41	63.3304	4.73678	266.805	5526.06	1339.19	13088.5	103.101	15.6328	303.96	0.129496	0.000455908	0.626686	0.1458	0.000513309	0.705589	14.3284	1.74557	43.9294	87.9146	10.2405	263.049
Madagascar	MDG	RotaC	4.91568	0.74533	16.6207	3970.42	177.081	25679.8	3526.42	157.279	22808.1	35.005	4.66919	127.528	5.7814	0.622822	20.122	333.12	206.905	488.073	68.0159	10.5743	204.188	0.0854791	0.000300927	0.418363	0.0962414	0.000338815	0.471038	9.44349	0.81468	29.1098	57.797	6.68739	176.846
Madagascar	MDG	Tetanus (DTP3)	13.6277	1.25103	57.6615	10931.8	425.058	86973.4	9709.38	377.525	77247.5	99.2358	5.15447	420.165	16.2208	1.42929	70.377	1411.61	349.544	3299.33	103.101	15.6328	303.96	0.129496	0.000455908	0.626686	0.1458	0.000513309	0.705589	14.3284	1.74557	43.9294	87.9146	10.2405	263.049
Mali	MLI	Diphtheria (DTP3)	1.71985	0.163319	7.45229	2078.91	70.4777	16370.4	1513.11	51.2962	11915	18.8387	1.61477	81.072	1.92155	0.173009	8.37369	184.747	52.3425	437.018	107.692	13.1374	316.35	0.0902382	0.000317696	0.436702	0.123981	0.000436494	0.6	9.98462	1.21639	30.6119	96.4983	11.2404	288.732
Mali	MLI	HepB3	0.879219	0.0520397	4.91493	1074.17	34.9661	10583.4	781.821	25.4496	7702.96	9.61059	0.425227	52.7824	0.977122	0.0555313	5.56269	95.7827	11.0332	315.704	107.692	13.1374	316.35	0.0902382	0.000317696	0.436702	0.123981	0.000436494	0.6	9.98462	1.21639	30.6119	96.4983	11.2404	288.732
Mali	MLI	Hib3	9.88498	1.3147	32.5524	11496.8	642.333	77694.2	8367.82	467.513	56548.6	105.778	13.9562	374.036	10.9555	1.41383	37.2621	1045	648.296	1536.44	107.692	13.1374	316.35	0.0902382	0.000317696	0.436702	0.123981	0.000436494	0.6	9.98462	1.21639	30.6119	96.4983	11.2404	288.732
Mali	MLI	MCV1	117.136	13.3918	399.088	140302	6539.21	929567	102117	4759.48	676573	1261.67	129.638	4439.32	131.236	18.3241	459.03	4287.77	2779.59	5906.01	36.5501	3.75728	110.913	0.0306959	0.000273176	0.153045	0.0421741	0.000375326	0.210273	3.40327	0.317103	10.7269	32.7512	4.07969	102.584
Mali	MLI	MenA	1.60909	0.128732	6.30445	1875.45	72.5089	15462.4	1365.02	52.7746	11254.1	17.4641	1.14854	73.4504	1.78515	0.134447	7.07586	56.1989	14.3811	129.42	35.5349	3.65291	107.832	0.0298432	0.000265588	0.148793	0.0410026	0.0003649	0.204433	3.30873	0.308294	10.429	31.8414	3.96637	99.7344
Mali	MLI	PCV3	9.23978	1.14119	32.429	10863	559.886	78572.9	7906.47	407.505	57188.2	99.7673	12.6735	368.678	10.3529	1.1737	36.7094	862.492	442.764	1498.72	94.2307	11.4953	276.806	0.0789584	0.000277984	0.382114	0.108484	0.000381932	0.525	8.73655	1.06434	26.7854	84.436	9.83533	252.641
Mali	MLI	Pertussis (DTP3)	35.7106	2.81402	145.147	42297.9	1200.45	339986	30785.9	873.732	247454	381.941	20.9059	1606.97	39.8585	3.29921	166.061	3781.79	893.811	8952.8	107.692	13.1374	316.35	0.0902382	0.000317696	0.436702	0.123981	0.000436494	0.6	9.98462	1.21639	30.6119	96.4983	11.2404	288.732
Mali	MLI	RotaC	5.31608	0.794511	17.6818	6314.29	444.268	42675.8	4595.77	323.354	31061	57.6728	7.55596	197.25	5.94706	0.842172	20.1528	320.497	225.556	429.497	60.3908	8.47963	181.816	0.0507534	0.000178676	0.248404	0.0697319	0.000245489	0.341291	5.6071	0.483718	17.284	54.0548	6.2544	165.396
Mali	MLI	Tetanus (DTP3)	9.31303	0.658739	39.1376	11230.4	325.569	86555.3	8173.87	236.961	62998.1	98.8434	5.97037	426.635	10.3446	0.736145	44.9018	988.305	247.011	2374.59	107.692	13.1374	316.35	0.0902382	0.000317696	0.436702	0.123981	0.000436494	0.6	9.98462	1.21639	30.6119	96.4983	11.2404	288.732
Mali	MLI	YFV	31.253	3.02058	122.897	37297.1	1207.02	288565	27146.2	878.514	210028	336.891	31.4456	1409.83	34.8076	3.02261	139.283	1076.93	293.301	2278.21	34.5196	3.54854	104.751	0.0289905	0.000258	0.144542	0.0398311	0.000354475	0.198592	3.2142	0.299486	10.131	30.9317	3.85304	96.8848
Mozambique	MOZ	Diphtheria (DTP3)	2.57372	0.254126	10.5767	2059.28	74.4269	16482.8	2041.17	73.7722	16337.9	18.3191	1.46961	79.4531	3.06558	0.298364	12.9139	322.017	82.0431	771.166	125.685	19.0704	370.242	0.160095	0.000563638	0.77477	0.161516	0.00056864	0.781646	17.7141	2.15805	54.3098	106.937	12.4563	319.966
Mozambique	MOZ	HepB3	0.653344	0.0306706	3.25033	525.216	13.792	4722.4	520.596	13.6707	4680.86	4.70448	0.117757	24.2057	0.778017	0.0185135	3.89983	82.6948	10.2415	260.256	125.685	19.0704	370.242	0.160095	0.000563638	0.77477	0.161516	0.00056864	0.781646	17.7141	2.15805	54.3098	106.937	12.4563	319.966
Mozambique	MOZ	Hib3	12.8661	1.75051	41.1313	9971.22	513.602	67873.9	9883.51	509.084	67276.8	91.7768	11.9923	317.278	15.1633	2.1123	51.4393	1614.96	971.298	2469.01	125.685	19.0704	370.242	0.160095	0.000563638	0.77477	0.161516	0.00056864	0.781646	17.7141	2.15805	54.3098	106.937	12.4563	319.966
Mozambique	MOZ	MCV1	137.433	18.3344	455.896	107452	7131.71	732950	106506	7068.98	726503	986.396	138.771	3444.95	163.193	18.785	557.904	6262.42	4208.33	8689.76	45.1175	6.98339	138.413	0.0574843	0.000511578	0.286607	0.0579944	0.000516118	0.289151	6.37331	0.593839	20.0884	38.3104	4.77218	119.997
Mozambique	MOZ	MCV2	21.197	3.29128	69.7769	16589.2	1070.49	109547	16443.3	1061.07	108584	150.769	21.0471	532.517	24.9423	3.35074	83.1634	750.981	498.569	1021.13	35.128	5.43719	107.767	0.0447566	0.000398309	0.22315	0.0451538	0.000401844	0.22513	4.9622	0.462357	15.6406	29.8281	3.71557	93.4281
Mozambique	MOZ	PCV3	11.688	1.55486	41.6354	9352.35	423.933	64791.1	9270.08	420.204	64221.2	82.2506	9.09861	311.956	13.8197	1.41496	49.8414	1464.55	724.438	2526.27	125.685	19.0704	370.242	0.160095	0.000563638	0.77477	0.161516	0.00056864	0.781646	17.7141	2.15805	54.3098	106.937	12.4563	319.966
Mozambique	MOZ	Pertussis (DTP3)	53.5604	4.14423	217.428	43141	1410.01	321416	42761.5	1397.61	318588	385.963	25.5485	1637.61	63.4122	4.6863	267.54	6759.01	1696.55	16186.5	125.685	19.0704	370.242	0.160095	0.000563638	0.77477	0.161516	0.00056864	0.781646	17.7141	2.15805	54.3098	106.937	12.4563	319.966
Mozambique	MOZ	RCV1	0.694478	0.0714799	2.71933	542.186	20.3451	4354.5	537.416	20.1661	4316.2	4.97251	0.251414	19.2569	0.818603	0.0577737	3.28671	32.8051	10.405	71.5576	47.0172	7.27742	144.241	0.0599046	0.000533118	0.298675	0.0604363	0.000537849	0.301326	6.64166	0.618843	20.9342	39.9235	4.97311	125.049
Mozambique	MOZ	RotaC	5.48865	0.740894	17.6417	4305.76	297.153	28819.8	4267.88	294.539	28566.3	38.7407	6.19607	135.815	6.51898	0.872884	21.6781	466.461	334.919	631.354	84.7064	13.4585	254.767	0.108052	0.000380396	0.528845	0.109011	0.000383771	0.533538	11.9373	1.02982	36.7971	71.8825	8.31716	219.945
Mozambique	MOZ	Tetanus (DTP3)	13.7657	1.2293	58.183	10764.5	367.733	87091.6	10669.8	364.498	86325.5	96.6671	8.97775	437.835	16.2995	1.30831	69.8639	1703.13	455.794	4153.17	125.685	19.0704	370.242	0.160095	0.000563638	0.77477	0.161516	0.00056864	0.781646	17.7141	2.15805	54.3098	106.937	12.4563	319.966
Mauritania	MRT	Diphtheria (DTP3)	1.90722	0.143405	8.01066	2102.28	56.1009	16713.5	1797.31	47.9624	14288.9	18.6304	1.65611	83.6454	2.15582	0.12916	9.09433	43.5446	11.6831	106.366	22.9444	2.79676	67.3419	0.0210104	7.39701e-05	0.101678	0.0245756	8.65217e-05	0.118932	2.32475	0.283215	7.12745	20.3813	2.37407	60.9827
Mauritania	MRT	HepB3	1.12577	0.0542031	5.57504	1213.96	22.647	11589.7	1037.85	19.3616	9908.35	11.0221	0.46986	58.4976	1.26426	0.0687885	6.25125	25.1317	3.11853	83.0392	22.9444	2.79676	67.3419	0.0210104	7.39701e-05	0.101678	0.0245756	8.65217e-05	0.118932	2.32475	0.283215	7.12745	20.3813	2.37407	60.9827
Mauritania	MRT	Hib3	8.98148	1.27654	28.8846	9880.38	608.129	64083	8447.04	519.908	54786.5	88.0984	8.88875	308.871	10.1146	1.41844	33.2149	205.336	145.279	274.003	22.9444	2.79676	67.3419	0.0210104	7.39701e-05	0.101678	0.0245756	8.65217e-05	0.118932	2.32475	0.283215	7.12745	20.3813	2.37407	60.9827
Mauritania	MRT	MCV1	128.524	14.2496	422.399	137796	11100.4	935623	117806	9490.04	799893	1272.46	176.524	4455.7	144.539	15.3972	488.323	954.883	637.89	1325.42	7.4451	0.895588	22.709	0.00682936	6.07775e-05	0.0340501	0.0079882	7.10905e-05	0.0398279	0.757175	0.0705504	2.38658	6.6099	0.82337	20.7037
Mauritania	MRT	PCV3	8.25673	1.10366	28.5315	9020.65	423.708	63242.3	7712.03	362.241	54067.8	80.7792	10.628	297.844	9.32307	1.24713	32.8986	186.194	102.312	294.681	22.4345	2.73461	65.8454	0.0205435	7.23263e-05	0.0994189	0.0240294	8.4599e-05	0.116289	2.27309	0.276922	6.96907	19.9284	2.32131	59.6275
Mauritania	MRT	Pertussis (DTP3)	39.5976	3.55638	165.867	42832.2	1544.53	344392	36618.6	1320.46	294432	389.849	34.0406	1759.96	44.5244	1.86557	191.119	889.475	237.551	2161.05	22.9444	2.79676	67.3419	0.0210104	7.39701e-05	0.101678	0.0245756	8.65217e-05	0.118932	2.32475	0.283215	7.12745	20.3813	2.37407	60.9827
Mauritania	MRT	RCV1	0.909639	0.0462509	4.82641	1005.2	22.6912	9092.79	859.378	19.3995	7773.71	9.06788	0.429457	48.0962	1.01743	0.0485681	5.52845	6.75364	0.773732	22.2365	7.4451	0.895588	22.709	0.00682936	6.07775e-05	0.0340501	0.0079882	7.10905e-05	0.0398279	0.757175	0.0705504	2.38658	6.6099	0.82337	20.7037
Mauritania	MRT	RotaC	4.9947	0.784494	16.4615	5436.42	330.287	35823.6	4647.76	282.372	30626.7	49.1184	5.52721	170.385	5.6309	0.735117	18.8958	75.9282	54.6383	99.6726	15.2575	2.24095	46.0243	0.0140229	4.93673e-05	0.0686328	0.0164024	5.77442e-05	0.0802787	1.54921	0.133649	4.77548	13.548	1.56757	41.4538
Mauritania	MRT	Tetanus (DTP3)	10.2605	0.777375	42.7602	11094.1	289.825	90682.6	9484.67	247.781	77527.4	101.96	6.78153	446.847	11.5252	0.794354	48.6454	234.302	53.6656	551.156	22.9444	2.79676	67.3419	0.0210104	7.39701e-05	0.101678	0.0245756	8.65217e-05	0.118932	2.32475	0.283215	7.12745	20.3813	2.37407	60.9827
Mauritius	MUS	Diphtheria (DTP3)	1.82603	0.206656	7.8738	2031.63	78.66	16346.3	1736.9	67.2489	13974.9	18.2966	1.1779	80.7969	2.05424	0.168897	9.04138	4.12117	0.96367	9.68997	2.24039	0.273088	6.57556	0.00205155	7.22277e-06	0.00992834	0.00239967	8.44836e-06	0.011613	0.226999	0.0276544	0.695956	1.99012	0.231814	5.95462
Mauritius	MUS	HepB3	0.547968	0.0305639	2.50241	612.796	8.64615	5205.75	523.898	7.39186	4450.56	5.53978	0.339602	26.2668	0.622378	0.0281073	2.90751	1.23855	0.22849	3.59483	2.24039	0.273088	6.57556	0.00205155	7.22277e-06	0.00992834	0.00239967	8.44836e-06	0.011613	0.226999	0.0276544	0.695956	1.99012	0.231814	5.95462
Mauritius	MUS	Hib3	8.46426	1.383	28.0979	9193.34	493.636	62364.3	7859.67	422.025	53317.2	83.2025	12.7411	292.098	9.53745	1.50256	32.3969	18.8728	12.0542	27.3364	2.24039	0.273088	6.57556	0.00205155	7.22277e-06	0.00992834	0.00239967	8.44836e-06	0.011613	0.226999	0.0276544	0.695956	1.99012	0.231814	5.95462
Mauritius	MUS	MCV1	101.54	14.4179	343.777	113962	6448.95	735825	97429.7	5513.41	629079	1005.04	146.149	3651.09	114.367	15.6276	397.319	79.196	49.523	115.805	0.776472	0.0934035	2.36838	0.000712254	6.33866e-06	0.00355118	0.000833113	7.41424e-06	0.00415377	0.078968	0.00735791	0.248903	0.689366	0.0858717	2.15925
Mauritius	MUS	MCV2	15.6668	1.96585	53.0738	17084.8	901.964	119962	14606.4	771.117	102559	154.838	18.395	562.973	17.6009	2.04529	60.847	12.0049	7.53312	17.6109	0.767395	0.0923116	2.3407	0.000703928	6.26456e-06	0.00350967	0.000823374	7.32756e-06	0.00410521	0.0780449	0.0072719	0.245994	0.681307	0.0848679	2.134
Mauritius	MUS	PCV3	7.80593	0.947471	26.7065	8371.05	397.728	56796.9	7156.67	340.03	48557.4	76.3833	4.97836	279.444	8.81197	1.01554	30.7508	17.1699	9.12808	28.5142	2.21729	0.270273	6.50777	0.0020304	7.14831e-06	0.00982598	0.00237493	8.36127e-06	0.0114933	0.224658	0.0273693	0.688781	1.9696	0.229424	5.89323
Mauritius	MUS	Pertussis (DTP3)	39.647	2.62553	159.225	42919.6	1321.85	318572	36693.3	1130.09	272357	386.915	26.3616	1697.39	44.5587	2.86617	181.069	88.2408	21.7622	204.459	2.24039	0.273088	6.57556	0.00205155	7.22277e-06	0.00992834	0.00239967	8.44836e-06	0.011613	0.226999	0.0276544	0.695956	1.99012	0.231814	5.95462
Mauritius	MUS	RCV1	1.03819	0.0154449	6.66875	1168.01	13.8917	11249.8	998.57	11.8765	9617.77	10.2913	0.211537	64.866	1.17063	0.0166066	7.60903	0.796695	0.0656771	3.37942	0.776472	0.0934035	2.36838	0.000712254	6.33866e-06	0.00355118	0.000833113	7.41424e-06	0.00415377	0.078968	0.00735791	0.248903	0.689366	0.0858717	2.15925
Mauritius	MUS	RotaC	4.21077	0.675506	14.1853	4648.66	254.261	31148.5	3974.28	217.375	26629.8	41.1824	4.56771	149.749	4.69439	0.668064	16.2664	6.19842	3.74187	9.25731	1.47548	0.216713	4.45081	0.00135609	4.77409e-06	0.00663718	0.0015862	5.58419e-06	0.00776341	0.149818	0.0129246	0.461816	1.31017	0.151592	4.00882
Mauritius	MUS	Tetanus (DTP3)	10.2783	0.631115	42.4628	11102.1	695.961	85454	9491.57	594.998	73057.3	101.251	7.15256	428.25	11.4913	0.670241	48.4856	22.2043	5.39369	54.6797	2.24039	0.273088	6.57556	0.00205155	7.22277e-06	0.00992834	0.00239967	8.44836e-06	0.011613	0.226999	0.0276544	0.695956	1.99012	0.231814	5.95462
Malawi	MWI	Diphtheria (DTP3)	2.28798	0.140287	9.5614	2042.99	43.0287	16475.5	2079.45	43.7966	16769.6	18.6396	1.66671	86.5739	2.64555	0.161427	11.4	186.536	49.721	452.65	82.8389	12.0247	244.728	0.0914892	0.000322101	0.442756	0.0898851	0.000316453	0.434993	10.123	1.23325	31.0363	71.9944	8.3861	215.414
Malawi	MWI	HepB3	0.13388	0.0118454	0.537879	119.087	5.66829	974.963	121.212	5.76945	992.362	1.10806	0.0711452	4.65849	0.154702	0.0126096	0.641301	11.0476	3.3999	24.5849	82.8389	12.0247	244.728	0.0914892	0.000322101	0.442756	0.0898851	0.000316453	0.434993	10.123	1.23325	31.0363	71.9944	8.3861	215.414
Malawi	MWI	Hib3	8.05401	1.47946	26.4846	7313.63	497.348	48653.9	7444.14	506.223	49522.1	66.4797	9.24686	230.768	9.27223	1.70971	31.4831	668.632	489.363	873.29	82.8389	12.0247	244.728	0.0914892	0.000322101	0.442756	0.0898851	0.000316453	0.434993	10.123	1.23325	31.0363	71.9944	8.3861	215.414
Malawi	MWI	MCV1	62.4215	8.55988	215.044	57173	2576.41	405186	58193.3	2622.39	412417	512.245	79.8863	1879.1	72.0916	9.29742	250.005	1669.68	936.267	2628.71	26.6824	2.72548	80.45	0.02943	0.000261911	0.146733	0.028914	0.000257319	0.144161	3.26292	0.304026	10.2846	23.1067	2.87831	72.3752
Malawi	MWI	MCV2	9.70587	1.16863	32.7103	8683.21	365.748	59568.1	8838.17	372.275	60631.1	79.4324	9.89256	284.818	11.1138	1.60595	38.9826	206.245	116.239	320.3	21.5999	2.20632	65.1257	0.0238241	0.000212021	0.118783	0.0234064	0.000208304	0.116701	2.64139	0.246114	8.32555	18.7053	2.33005	58.589
Malawi	MWI	PCV3	7.73136	1.26189	26.1348	7030.19	295.152	46717.6	7155.65	300.42	47551.3	63.7966	7.43265	229.448	8.9157	0.987335	30.276	644.595	418.531	930.12	82.8389	12.0247	244.728	0.0914892	0.000322101	0.442756	0.0898851	0.000316453	0.434993	10.123	1.23325	31.0363	71.9944	8.3861	215.414
Malawi	MWI	Pertussis (DTP3)	47.2847	3.12165	190.363	42131	1684.11	342553	42882.9	1714.17	348666	388.34	34.9982	1747.65	54.3143	3.1011	226.871	3914.28	975.825	9450.62	82.8389	12.0247	244.728	0.0914892	0.000322101	0.442756	0.0898851	0.000316453	0.434993	10.123	1.23325	31.0363	71.9944	8.3861	215.414
Malawi	MWI	RCV1	1.5047	0.0725347	7.47565	1401.13	18.6357	11678.7	1426.13	18.9683	11887.1	12.2599	0.400866	64.115	1.74614	0.0800351	8.7158	39.5012	5.43085	126.313	26.6824	2.72548	80.45	0.02943	0.000261911	0.146733	0.028914	0.000257319	0.144161	3.26292	0.304026	10.2846	23.1067	2.87831	72.3752
Malawi	MWI	RotaC	4.24461	0.560523	14.3474	3868.49	259.322	26489.7	3937.53	263.95	26962.5	35.0653	4.60779	126.471	4.87735	0.721696	16.9096	234.221	160.792	328.019	54.6458	8.52038	164.585	0.060406	0.000212658	0.295647	0.0593469	0.000208929	0.290464	6.67349	0.575715	20.5712	47.3423	5.47773	144.857
Malawi	MWI	Tetanus (DTP3)	12.115	0.875483	50.1686	11262.6	288.03	90575.8	11463.6	293.17	92192.2	101.32	8.08046	419.625	13.9851	1.02713	58.505	1010.64	255.675	2390.92	82.8389	12.0247	244.728	0.0914892	0.000322101	0.442756	0.0898851	0.000316453	0.434993	10.123	1.23325	31.0363	71.9944	8.3861	215.414
Namibia	NAM	Diphtheria (DTP3)	1.51949	0.12016	6.48952	2007.79	59.8418	17201.3	1986.88	59.2184	17022.1	18.3344	1.71524	81.9107	1.67945	0.15605	7.27629	19.5009	4.91232	47.3201	12.6136	1.51776	37.0468	0.00966132	3.4014e-05	0.0467553	0.00976303	3.43721e-05	0.0472475	1.069	0.130232	3.27745	11.4119	1.32928	34.1454
Namibia	NAM	HepB3	0.471149	0.0296352	2.16907	640.541	8.86446	5211.94	633.868	8.77212	5157.65	5.62437	0.190253	27.4703	0.521908	0.0260547	2.43173	6.21272	1.20387	17.5555	13.187	1.58675	38.7308	0.0101005	3.55601e-05	0.0488806	0.0102068	3.59345e-05	0.0493951	1.11759	0.136152	3.42643	11.9306	1.38971	35.6975
Namibia	NAM	Hib3	7.10946	0.964586	23.8731	9155.06	362.052	61061.7	9059.69	358.28	60425.6	82.8936	11.066	290.45	7.85077	0.903805	26.2708	92.4085	58.5707	135.16	13.187	1.58675	38.7308	0.0101005	3.55601e-05	0.0488806	0.0102068	3.59345e-05	0.0493951	1.11759	0.136152	3.42643	11.9306	1.38971	35.6975
Namibia	NAM	MCV1	85.4536	12.7542	296.556	112121	5696.2	768337	110953	5636.86	760333	1024.59	125.189	3642.36	94.1584	13.9463	332.589	359.229	224.846	531.444	4.18546	0.479349	12.7543	0.00321175	2.85828e-05	0.0160133	0.00324556	2.88837e-05	0.0161818	0.356089	0.0331789	1.12237	3.78512	0.471499	11.8558
Namibia	NAM	MCV2	13.2005	1.55627	46.4321	17138.2	931.482	120022	16959.7	921.778	118772	155.164	17.7954	571.696	14.5737	1.75517	52.1881	20.6759	12.6438	30.2297	1.56683	0.179445	4.77459	0.00120232	1.07e-05	0.00599459	0.00121498	1.08127e-05	0.0060577	0.133302	0.0124206	0.420163	1.41697	0.176506	4.43825
Namibia	NAM	PCV3	6.50804	0.955858	22.4295	8675.35	498.752	58442.4	8584.98	493.556	57833.6	78.1508	9.96189	289.311	7.20321	1.02359	25.2811	75.9949	37.2068	125.019	11.6103	1.39703	34.0999	0.00889281	3.13084e-05	0.0430361	0.00898642	3.1638e-05	0.0434892	0.983966	0.119873	3.01675	10.5041	1.22355	31.4293
Namibia	NAM	Pertussis (DTP3)	32.782	2.65926	135.995	42895.8	1362.26	331280	42448.9	1348.07	327829	392.359	15.8726	1709.87	36.2708	1.71801	153.517	416.94	88.8601	990.61	12.6136	1.51776	37.0468	0.00966132	3.4014e-05	0.0467553	0.00976303	3.43721e-05	0.0472475	1.069	0.130232	3.27745	11.4119	1.32928	34.1454
Namibia	NAM	RCV1	0.86515	0.0210702	5.54679	1136.97	11.108	12223.3	1125.12	10.9923	12096	10.1067	0.212963	66.7574	0.95273	0.0234361	6.15092	3.40588	0.137657	14.2903	3.99078	0.457053	12.1611	0.00306237	2.72533e-05	0.0152685	0.0030946	2.75402e-05	0.0154292	0.339526	0.0316357	1.07017	3.60907	0.449568	11.3044
Namibia	NAM	RotaC	3.52309	0.4564	11.9028	4532.23	293.83	31540.2	4485.02	290.769	31211.6	41.5399	4.82393	145.916	3.88759	0.502701	13.2141	31.0925	17.926	45.1033	8.87948	1.024	26.5323	0.00681707	2.39993e-05	0.033365	0.00688883	2.4252e-05	0.0337163	0.753131	0.0649718	2.32155	8.01969	0.927916	24.5385
Namibia	NAM	Tetanus (DTP3)	8.51055	0.527902	35.7554	11091.5	547.865	85406.4	10975.9	542.157	84516.7	99.9938	5.41615	432.317	9.41447	0.579299	39.8026	106.32	24.3599	249	12.6136	1.51776	37.0468	0.00966132	3.4014e-05	0.0467553	0.00976303	3.43721e-05	0.0472475	1.069	0.130232	3.27745	11.4119	1.32928	34.1454
Niger	NER	Diphtheria (DTP3)	1.746	0.0902122	7.46577	2066.18	37.889	16520.9	1384.81	25.3943	11072.8	18.5068	1.05942	83.3253	1.9487	0.120523	8.45205	270.928	64.7399	639.037	156.723	19.0387	460.172	0.133171	0.000468849	0.644475	0.198696	0.000699536	0.961574	14.7351	1.79512	45.1764	140.229	16.3342	419.578
Niger	NER	HepB3	0.841277	0.0483251	4.32259	1013.97	21.8573	9331.58	679.594	14.6494	6254.29	9.03844	0.403023	50.3154	0.932672	0.0339227	4.88329	131.75	15.5237	417.853	156.723	19.0387	460.172	0.133171	0.000468849	0.644475	0.198696	0.000699536	0.961574	14.7351	1.79512	45.1764	140.229	16.3342	419.578
Niger	NER	Hib3	17.1791	2.12003	57.7415	19802.3	807.854	137813	13272.1	541.447	92366.3	181.413	23.5581	660.059	19.0671	2.03177	65.1253	2988.64	1651.14	4779.34	176.561	21.4487	518.422	0.150029	0.000528197	0.726054	0.223847	0.000788085	1.08329	16.6003	2.02235	50.8949	157.979	18.4019	472.689
Niger	NER	MCV1	119.649	16.2576	389.882	140211	7264.36	926002	93973.7	4868.79	620633	1256.94	213.711	4424.63	133.945	17.954	443.192	6189.56	4830.52	7854.58	51.8439	5.32898	157.283	0.0441534	0.000392941	0.220142	0.0658781	0.000586279	0.328458	4.89532	0.456125	15.4298	46.3883	5.77842	145.298
Niger	NER	MCV2	18.1047	2.47531	57.3761	21713.6	1093.59	141942	14553.1	732.953	95133.6	193.931	24.0341	667.859	20.171	2.68464	65.3486	570.213	437.233	713.455	31.149	3.20177	94.4994	0.0265284	0.000236088	0.132266	0.0395811	0.00035225	0.197345	2.94122	0.274051	9.27058	27.8712	3.47181	87.2986
Niger	NER	MenA	2.37971	0.329963	7.56531	2776.13	143.25	18437.7	1860.64	96.0103	12357.5	25.1879	3.76546	87.3406	2.65548	0.35907	8.54453	127.639	107.498	152.472	53.8638	5.5366	163.411	0.0458737	0.00040825	0.228719	0.0684448	0.000609121	0.341255	5.08604	0.473896	16.031	48.1957	6.00355	150.959
Niger	NER	PCV3	15.2272	1.43767	56.4815	17556.4	753.985	129407	11766.8	505.343	86732.4	162.858	17.0705	630.708	16.9865	1.66966	65.4877	2364.67	871.982	4663.55	156.723	19.0387	460.172	0.133171	0.000468849	0.644475	0.198696	0.000699536	0.961574	14.7351	1.79512	45.1764	140.229	16.3342	419.578
Niger	NER	Pertussis (DTP3)	36.8498	2.28169	152.827	43871.8	1899.54	355218	29404.2	1273.13	238077	401.986	18.5999	1746.32	41.4903	2.85027	173.628	5728.68	1285.48	13678.6	156.723	19.0387	460.172	0.133171	0.000468849	0.644475	0.198696	0.000699536	0.961574	14.7351	1.79512	45.1764	140.229	16.3342	419.578
Niger	NER	RotaC	8.96245	1.35081	30.2011	10525.5	528.273	73490.4	7054.47	354.064	49255.4	95.3908	10.7103	340.762	9.97348	1.0105	34.1207	1058.22	596.343	1655.78	118.847	16.7079	357.767	0.101258	0.000356477	0.495592	0.15108	0.000531873	0.739436	11.1867	0.965067	34.4834	106.193	12.287	324.927
Niger	NER	Tetanus (DTP3)	9.44696	0.728586	40.0541	10924.3	249.969	87631.1	7321.79	167.537	58732.9	99.9444	5.52156	439.931	10.5316	0.988459	45.4076	1448.58	394.553	3567.26	156.723	19.0387	460.172	0.133171	0.000468849	0.644475	0.198696	0.000699536	0.961574	14.7351	1.79512	45.1764	140.229	16.3342	419.578
Niger	NER	YFV	2.73912	0.26813	10.6036	3248.63	92.5246	23710.9	2177.32	62.0126	15891.8	29.9114	2.8232	119.886	3.05828	0.344174	12.345	145.559	53.304	300.871	52.5172	5.39819	159.326	0.0447268	0.000398044	0.223001	0.0667337	0.000593893	0.332724	4.95889	0.462049	15.6302	46.9908	5.85346	147.185
Nigeria	NGA	Diphtheria (DTP3)	1.99855	0.176826	8.21046	2057.15	86.017	15642.8	1731.28	72.3911	13164.8	18.5648	1.31201	83.0346	2.26482	0.138512	9.4321	1369.82	266.42	3236.77	687.787	102.418	2039.85	0.673696	0.00237184	3.26031	0.800503	0.00281828	3.87398	74.5427	9.08127	228.541	606.765	70.6777	1815.5
Nigeria	NGA	HepB3	1.21161	0.0611987	6.00596	1231.54	21.6599	11048.2	1036.45	18.2288	9298.08	11.3095	0.587407	57.285	1.3844	0.0684048	6.82112	837.821	126.556	2487.64	687.787	102.418	2039.85	0.673696	0.00237184	3.26031	0.800503	0.00281828	3.87398	74.5427	9.08127	228.541	606.765	70.6777	1815.5
Nigeria	NGA	Hib3	11.1225	1.45742	37.2748	11236.6	571.406	74223.8	9456.61	480.89	62466.1	101.782	11.5272	354.07	12.5405	1.63981	43.3751	7611.24	4495.42	11260.1	687.787	102.418	2039.85	0.673696	0.00237184	3.26031	0.800503	0.00281828	3.87398	74.5427	9.08127	228.541	606.765	70.6777	1815.5
Nigeria	NGA	MCV1	113.689	16.5008	374.771	116572	7134.29	758423	98106.4	6004.16	638282	1045.63	125.802	3707.37	129.332	17.3914	437.569	29052.6	20744	37683.8	254.063	28.9449	772.902	0.248924	0.00221528	1.24109	0.295777	0.00263225	1.4747	27.5983	2.5715	86.9885	223.687	27.8639	700.637
Nigeria	NGA	PCV3	10.6962	1.37556	38.2384	10681	543.315	75233.7	8989.07	457.249	63316	98.4402	11.077	356.673	12.2513	1.36428	43.64	7274.34	3767.53	12442.1	687.787	102.418	2039.85	0.673696	0.00237184	3.26031	0.800503	0.00281828	3.87398	74.5427	9.08127	228.541	606.765	70.6777	1815.5
Nigeria	NGA	Pertussis (DTP3)	41.9145	3.48342	171.413	42158.7	1416.04	335717	35480.4	1191.73	282536	396.651	30.1288	1658.41	47.6665	3.66554	199.742	28954.1	7632.79	68609.7	687.787	102.418	2039.85	0.673696	0.00237184	3.26031	0.800503	0.00281828	3.87398	74.5427	9.08127	228.541	606.765	70.6777	1815.5
Nigeria	NGA	Tetanus (DTP3)	10.7182	0.875515	45.0511	10932.7	464.368	90561.3	9200.86	390.808	76215.6	98.9845	6.17861	439.94	12.2059	0.989802	51.8813	7305.37	1677.81	17058.7	687.787	102.418	2039.85	0.673696	0.00237184	3.26031	0.800503	0.00281828	3.87398	74.5427	9.08127	228.541	606.765	70.6777	1815.5
Nigeria	NGA	YFV	14.1087	1.29746	57.8382	14511.6	774.141	111445	12212.8	651.511	93790.8	128.392	7.56717	568.277	16.0808	1.05622	66.8754	3422.21	938.394	7819.05	245.998	28.0261	748.366	0.241021	0.00214495	1.20169	0.286387	0.00254869	1.42788	26.7222	2.48986	84.227	216.586	26.9793	678.394
Rwanda	RWA	Diphtheria (DTP3)	2.51645	0.226251	10.556	2089.32	76.4946	16839.2	2445.66	89.541	19711.2	18.465	0.870482	85.6141	2.96124	0.251985	12.7703	131.299	29.2541	318.239	51.895	8.13445	153.325	0.0640334	0.000225438	0.309885	0.0547035	0.000192591	0.264734	7.08512	0.863155	21.7223	44.4369	5.17613	132.959
Rwanda	RWA	HepB3	0.258598	0.00741153	1.31715	211.075	5.49708	1957.03	247.075	6.43464	2290.8	1.92197	0.0973303	10.4244	0.304473	0.00805659	1.56202	13.5123	1.60985	42.7125	51.895	8.13445	153.325	0.0640334	0.000225438	0.309885	0.0547035	0.000192591	0.264734	7.08512	0.863155	21.7223	44.4369	5.17613	132.959
Rwanda	RWA	Hib3	13.7696	1.96969	49.1439	11265.1	630.172	76626.8	13186.4	737.65	89695.8	102.96	10.7207	382.85	16.1919	2.03701	59.1367	717.115	347.516	1228.94	51.895	8.13445	153.325	0.0640334	0.000225438	0.309885	0.0547035	0.000192591	0.264734	7.08512	0.863155	21.7223	44.4369	5.17613	132.959
Rwanda	RWA	MCV1	124.09	15.4124	422.309	100173	7381.45	693864	117258	8640.39	812206	898.197	92.9871	3272.21	145.195	19.8851	507.213	2248.78	1421.72	3299.1	18.0295	2.20047	54.7641	0.022231	0.000197844	0.11084	0.0189919	0.000169017	0.0946904	2.46477	0.229657	7.76882	15.3927	1.91741	48.2133
Rwanda	RWA	MCV2	18.9807	2.42722	63.465	15492.6	752.6	104038	18135	880.96	121783	138.811	14.1812	507.117	22.2722	2.90492	76.6614	321.178	205.835	485.174	16.8262	2.05361	51.109	0.0207473	0.000184639	0.103443	0.0177243	0.000157736	0.0883706	2.30026	0.214329	7.25032	14.3654	1.78944	44.9954
Rwanda	RWA	PCV3	12.0054	1.26513	43.5289	9747.17	430.27	72346.6	11409.6	503.654	84685.6	88.0181	8.56816	340.744	14.083	1.68106	53.5855	626.625	202.196	1220.3	51.895	8.13445	153.325	0.0640334	0.000225438	0.309885	0.0547035	0.000192591	0.264734	7.08512	0.863155	21.7223	44.4369	5.17613	132.959
Rwanda	RWA	Pertussis (DTP3)	53.3704	5.19213	218.808	45053.1	1403.95	342227	52737.1	1643.4	400596	395.649	33.8327	1739.72	62.4643	6.91966	266.81	2778.07	660.003	6446.18	51.895	8.13445	153.325	0.0640334	0.000225438	0.309885	0.0547035	0.000192591	0.264734	7.08512	0.863155	21.7223	44.4369	5.17613	132.959
Rwanda	RWA	RCV1	1.02808	0.0335435	5.2968	854.703	8.31857	7730.65	1000.48	9.73734	9049.15	7.64883	0.236719	40.0555	1.21473	0.0372596	6.30216	18.3235	2.07142	60.3102	18.0295	2.20047	54.7641	0.022231	0.000197844	0.11084	0.0189919	0.000169017	0.0946904	2.46477	0.229657	7.76882	15.3927	1.91741	48.2133
Rwanda	RWA	RotaC	5.20669	0.743652	18.4258	4246.45	183.324	29322.8	4970.7	214.591	34323.9	39.0578	5.12953	139.15	6.11296	0.753771	22.1712	187.309	95.9624	306.239	35.3961	5.66702	106.511	0.0436633	0.000153716	0.213703	0.0373014	0.000131319	0.182566	4.8238	0.416144	14.8695	30.1782	3.49176	92.3386
Rwanda	RWA	Tetanus (DTP3)	13.3715	1.18767	55.3357	10959.3	201.97	87232.4	12828.5	236.417	102110	100.766	6.80568	440.543	15.678	1.43121	66.897	695.649	191.742	1682.89	51.895	8.13445	153.325	0.0640334	0.000225438	0.309885	0.0547035	0.000192591	0.264734	7.08512	0.863155	21.7223	44.4369	5.17613	132.959
Sudan	SDN	Diphtheria (DTP3)	1.95913	0.120693	8.16862	2108.21	73.1607	16036.4	1670.95	57.9867	12710.3	18.6864	1.29281	82.0064	2.20975	0.127311	9.51948	407.467	106.432	988.589	211.78	31.6513	628.396	0.201059	0.000707857	0.973012	0.253672	0.000893089	1.22763	22.2467	2.71023	68.2062	187.416	21.8307	560.767
Sudan	SDN	HepB3	0.373655	0.0225811	1.74917	393.969	11.3618	3577.18	312.257	9.00528	2835.25	3.63851	0.145733	16.5469	0.424085	0.0248961	2.02045	80.0703	15.5982	218.321	211.78	31.6513	628.396	0.201059	0.000707857	0.973012	0.253672	0.000893089	1.22763	22.2467	2.71023	68.2062	187.416	21.8307	560.767
Sudan	SDN	Hib3	10.2054	1.45835	33.6605	10656.9	605.786	72385.2	8446.57	480.143	57372.1	96.4777	12.8204	348.472	11.5492	1.54642	38.7978	2148.21	1351.98	3237.24	211.78	31.6513	628.396	0.201059	0.000707857	0.973012	0.253672	0.000893089	1.22763	22.2467	2.71023	68.2062	187.416	21.8307	560.767
Sudan	SDN	MCV1	66.7029	10.1728	229.055	71101.4	3329.65	482333	56354.6	2639.06	382295	639.126	82.6515	2302.86	75.7415	9.47536	263.412	4582.25	2774.77	6662.55	68.056	8.20272	207.553	0.0647162	0.000575938	0.322665	0.0816511	0.000726649	0.407099	7.17512	0.668548	22.6156	60.1886	7.49747	188.524
Sudan	SDN	MCV2	10.4208	1.66745	34.4882	10667.8	592.075	73034.3	8455.24	469.275	57886.6	97.8426	12.1634	353.933	11.8143	1.84206	40.4804	562.446	346.614	828.721	54.4952	6.56825	166.196	0.0518208	0.000461177	0.25837	0.0653813	0.000581857	0.325981	5.74541	0.535334	18.1093	48.1955	6.00353	150.959
Sudan	SDN	MenA	1.53163	0.088567	6.48778	1617.49	36.2215	13182.8	1282.02	28.7089	10448.6	14.4703	0.870651	65.5434	1.73171	0.0967937	7.59109	98.5872	22.0447	242.761	64.9626	7.82987	198.118	0.0617745	0.000549759	0.307998	0.0779397	0.00069362	0.388595	6.84898	0.63816	21.5877	57.4528	7.15668	179.955
Sudan	SDN	PCV3	9.83423	1.26136	34.1481	10513.3	576.158	73512.9	8332.74	456.66	58265.9	93.8516	9.94077	340.679	11.136	1.36023	38.7462	2071.57	1035.32	3525.7	211.78	31.6513	628.396	0.201059	0.000707857	0.973012	0.253672	0.000893089	1.22763	22.2467	2.71023	68.2062	187.416	21.8307	560.767
Sudan	SDN	Pertussis (DTP3)	40.5612	3.12294	171.722	42087	753.404	338956	33357.9	597.144	268655	385.348	33.4609	1758.69	45.7602	3.39426	197.173	8614.95	2108.43	20209.1	211.78	31.6513	628.396	0.201059	0.000707857	0.973012	0.253672	0.000893089	1.22763	22.2467	2.71023	68.2062	187.416	21.8307	560.767
Sudan	SDN	RotaC	5.15345	0.661529	16.488	5479.07	370.111	35455.2	4342.68	293.348	28101.6	48.7478	5.85057	167.481	5.82581	0.834828	19.2184	745.099	581.393	910.164	144.071	21.9673	434.727	0.137159	0.000482865	0.671303	0.173051	0.000609221	0.846969	15.153	1.30723	46.7094	127.335	14.7333	389.617
Sudan	SDN	Tetanus (DTP3)	10.2199	1.17603	45.0665	11119.1	333.228	89073.1	8812.93	264.115	70598.9	98.0478	7.24892	429.905	11.562	0.751647	50.9718	2193.06	561.998	5194.88	211.78	31.6513	628.396	0.201059	0.000707857	0.973012	0.253672	0.000893089	1.22763	22.2467	2.71023	68.2062	187.416	21.8307	560.767
Senegal	SEN	Diphtheria (DTP3)	0.946227	0.0675638	3.73678	2064.28	67.8134	15990.5	937.615	30.8015	7263.03	18.6335	1.33386	79.7898	1.00047	0.0653369	4.01024	142.695	31.2366	333.83	153.991	21.9785	459.935	0.0702444	0.000247305	0.339943	0.154652	0.000544474	0.748428	7.77236	0.946879	23.8293	145.542	16.9531	435.474
Senegal	SEN	HepB3	0.50613	0.0160618	2.8244	1142.75	13.0861	10682	519.05	5.94382	4851.89	9.98131	0.374141	56.3308	0.538874	0.0165838	3.00926	78.8798	7.80902	256.139	155.892	22.2499	465.613	0.0711116	0.000250359	0.34414	0.156561	0.000551196	0.757667	7.86832	0.958568	24.1235	147.338	17.1624	440.85
Senegal	SEN	Hib3	4.43675	0.623336	15.648	9916.09	471.262	66902.4	4503.99	214.052	30387.7	87.804	9.17489	329.1	4.70269	0.641605	16.7933	693.079	362.833	1138.08	155.892	22.2499	465.613	0.0711116	0.000250359	0.34414	0.156561	0.000551196	0.757667	7.86832	0.958568	24.1235	147.338	17.1624	440.85
Senegal	SEN	MCV1	60.8183	8.34736	199.179	132155	9007.06	874877	60026.2	4091.09	397378	1180.84	164.106	4086.45	64.4877	8.70736	213.939	3204.84	2304	4212.74	53.0499	5.51745	162.933	0.0241897	0.000215275	0.120606	0.0532566	0.000473954	0.265529	2.68192	0.249891	8.4533	50.0061	6.22907	156.63
Senegal	SEN	MCV2	9.28739	1.10101	30.6273	20097.6	1262.22	138930	9128.51	573.314	63103.2	182.21	24.8277	635.06	9.84396	1.14849	32.7447	374.219	276.005	500.331	40.6498	4.22778	124.848	0.0185355	0.000164955	0.092415	0.0408082	0.00036317	0.203463	2.05504	0.19148	6.47739	38.3175	4.77307	120.019
Senegal	SEN	PCV3	3.90693	0.385928	14.9242	8605.9	411.598	63775.5	3908.89	186.952	28967.5	77.2508	7.05578	304.68	4.16223	0.289116	15.8638	596.319	224.991	1167	153.991	21.9785	459.935	0.0702444	0.000247305	0.339943	0.154652	0.000544474	0.748428	7.77236	0.946879	23.8293	145.542	16.9531	435.474
Senegal	SEN	Pertussis (DTP3)	19.8703	1.51831	82.0971	42837	1910.58	340154	19457	867.803	154501	391.357	25.3287	1638.56	21.1282	1.83079	88.0488	3041.08	726.969	7223.57	153.991	21.9785	459.935	0.0702444	0.000247305	0.339943	0.154652	0.000544474	0.748428	7.77236	0.946879	23.8293	145.542	16.9531	435.474
Senegal	SEN	RCV1	0.205828	0.0188657	0.777397	445.748	13.5273	3254.96	202.463	6.14423	1478.43	4.04128	0.380314	16.3963	0.21752	0.0172913	0.837177	10.8333	4.11666	21.2586	53.0499	5.51745	162.933	0.0241897	0.000215275	0.120606	0.0532566	0.000473954	0.265529	2.68192	0.249891	8.4533	50.0061	6.22907	156.63
Senegal	SEN	RotaC	1.82032	0.145889	7.12947	3988.18	133.793	29092.1	1811.47	60.7703	13213.9	36.7681	3.44237	145.331	1.93164	0.166102	7.6542	147.66	59.4944	283.397	80.7034	11.414	245.332	0.0368743	0.000129815	0.180475	0.0811833	0.000285804	0.397338	4.07377	0.35144	12.5575	76.0918	8.80419	232.824
Senegal	SEN	Tetanus (DTP3)	5.0692	0.358719	21.6417	10938.9	262.594	88101.1	4968.56	119.273	40016.4	99.8782	6.72137	420.524	5.36148	0.378974	23.3791	759.348	158.041	1827.74	153.991	21.9785	459.935	0.0702444	0.000247305	0.339943	0.154652	0.000544474	0.748428	7.77236	0.946879	23.8293	145.542	16.9531	435.474
Senegal	SEN	YFV	35.2518	3.02007	134.221	78623.8	2749.89	572044	35711.7	1249.03	259828	698.942	63.365	2757.68	37.4571	3.05441	143.441	1701.56	635.077	3477.55	48.5212	5.04645	149.024	0.0221247	0.000196898	0.11031	0.0487103	0.000433495	0.242862	2.45298	0.228559	7.73167	45.7373	5.69732	143.259
Sierra Leone	SLE	Diphtheria (DTP3)	1.36147	0.102839	5.66225	2040.76	77.484	15826.7	1589.38	60.3459	12326.1	18.4276	0.93429	80.0297	1.48568	0.0837716	6.25431	75.0263	19.0532	177.515	55.6511	8.20298	165.338	0.0372192	0.000131035	0.18012	0.0477893	0.000168249	0.231273	4.11821	0.501706	12.626	51.0895	5.95104	152.865
Sierra Leone	SLE	HepB3	0.808426	0.0214877	4.25867	1225.2	22.196	10971.9	954.21	17.2866	8545.12	11.0152	0.476711	58.9255	0.878155	0.0307885	4.74779	45.0878	5.5238	149.813	55.6511	8.20298	165.338	0.0372192	0.000131035	0.18012	0.0477893	0.000168249	0.231273	4.11821	0.501706	12.626	51.0895	5.95104	152.865
Sierra Leone	SLE	Hib3	8.47897	1.31974	27.3195	12489.2	701.56	83122.4	9726.85	546.387	64737.2	113.854	17.954	394.311	9.18683	1.40476	30.4199	465.115	326.859	617.638	55.6511	8.20298	165.338	0.0372192	0.000131035	0.18012	0.0477893	0.000168249	0.231273	4.11821	0.501706	12.626	51.0895	5.95104	152.865
Sierra Leone	SLE	MCV1	121.533	17.2296	393.814	179477	9500.25	1.19889e+06	139780	7398.96	933718	1611.21	215.247	5580.07	131.968	19.2053	436.364	2179.47	1711.32	2717.21	18.1181	2.08272	55.354	0.0121219	0.000107878	0.0604379	0.0155645	0.000138515	0.0776021	1.34396	0.125225	4.23611	16.6018	2.06802	52.0003
Sierra Leone	SLE	MCV2	18.4162	2.82874	59.238	27616.8	1622.56	181810	21508.4	1263.68	141597	247.389	42.8663	878.922	19.9998	2.97936	64.7378	217.509	167.814	267.302	11.7942	1.35578	36.0334	0.00789092	7.02247e-05	0.0393429	0.0101319	9.01684e-05	0.0505161	0.874871	0.0815168	2.75755	10.8071	1.3462	33.8503
Sierra Leone	SLE	PCV3	7.82823	1.14886	24.9231	11581.4	692.782	73945.1	9019.79	539.551	57589.8	105.366	12.4336	363.414	8.53783	1.0022	27.3087	431.18	252.181	654.436	55.6511	8.20298	165.338	0.0372192	0.000131035	0.18012	0.0477893	0.000168249	0.231273	4.11821	0.501706	12.626	51.0895	5.95104	152.865
Sierra Leone	SLE	Pertussis (DTP3)	28.2833	2.46166	117.998	42167.9	1478.01	339646	32841.1	1151.1	264522	384.24	31.7343	1645.88	30.6303	2.50427	130.933	1558.46	397.334	3699.22	55.6511	8.20298	165.338	0.0372192	0.000131035	0.18012	0.0477893	0.000168249	0.231273	4.11821	0.501706	12.626	51.0895	5.95104	152.865
Sierra Leone	SLE	RotaC	4.84761	0.753679	15.8691	7284.55	368.566	46531.2	5673.34	287.045	36239.3	65.3715	8.10679	226.776	5.28161	0.698207	17.3881	185.524	143.373	226.957	38.2708	4.43628	114.826	0.0256546	9.03165e-05	0.125562	0.0329405	0.000115966	0.161222	2.83426	0.244508	8.73667	35.0728	4.05809	107.315
Sierra Leone	SLE	Tetanus (DTP3)	7.32136	0.559782	31.7399	10955.7	344.123	84838.3	8532.51	268.009	66073.6	98.1211	3.79744	448.793	7.98501	0.605193	35.0098	402.829	104.343	953.929	55.6511	8.20298	165.338	0.0372192	0.000131035	0.18012	0.0477893	0.000168249	0.231273	4.11821	0.501706	12.626	51.0895	5.95104	152.865
Sierra Leone	SLE	YFV	59.8961	7.0298	225.613	89447	2942.27	671616	69662.9	2291.5	523067	806.584	77.9453	3206.76	64.8692	6.95977	249.401	1086.64	436.566	2141.88	18.1181	2.08272	55.354	0.0121219	0.000107878	0.0604379	0.0155645	0.000138515	0.0776021	1.34396	0.125225	4.23611	16.6018	2.06802	52.0003
Somalia	SOM	Diphtheria (DTP3)	1.87722	0.172469	7.76672	2051.79	42.9985	17404	1754.14	36.7607	14879.2	18.3076	1.4133	81.2456	2.10919	0.168662	8.92438	141.078	29.9353	330.389	75.8893	9.25037	222.735	0.0694926	0.000244658	0.336305	0.0812844	0.000286173	0.393371	7.68917	0.936744	23.5743	67.4117	7.8523	201.702
Somalia	SOM	HepB3	0.452613	0.0333617	1.86307	485.218	17.669	4006.47	414.828	15.1058	3425.25	4.43698	0.241335	19.2657	0.510156	0.0404815	2.1274	33.9897	9.50997	79.9213	75.8893	9.25037	222.735	0.0694926	0.000244658	0.336305	0.0812844	0.000286173	0.393371	7.68917	0.936744	23.5743	67.4117	7.8523	201.702
Somalia	SOM	Hib3	16.0786	2.14743	52.015	17563	1126.35	114016	15015.1	962.953	97475.8	156.32	19.6579	541.421	18.169	2.90591	59.4796	1208.24	929.469	1531.17	75.8893	9.25037	222.735	0.0694926	0.000244658	0.336305	0.0812844	0.000286173	0.393371	7.68917	0.936744	23.5743	67.4117	7.8523	201.702
Somalia	SOM	MCV1	163.607	23.9295	552.152	180185	8835.37	1.20371e+06	154046	7553.63	1.02909e+06	1619.75	238.39	5692.81	184.733	23.3213	623.029	4302.16	3082.52	5760.76	26.1437	3.14489	79.7433	0.0239815	0.000213422	0.119568	0.0280508	0.000249637	0.139857	2.65885	0.24774	8.38055	23.2109	2.89129	72.7016
Somalia	SOM	Pertussis (DTP3)	39.9731	3.00297	166.639	43421.1	1684.92	346988	37122.1	1440.49	296651	392.694	31.2453	1724.79	45.0606	3.09891	189.117	2984	724.658	7286.62	75.8893	9.25037	222.735	0.0694926	0.000244658	0.336305	0.0812844	0.000286173	0.393371	7.68917	0.936744	23.5743	67.4117	7.8523	201.702
Somalia	SOM	Tetanus (DTP3)	10.1523	1.02192	43.1809	11027.4	320.357	88360	9427.67	273.883	75541.7	100.641	9.05833	447.448	11.462	0.974409	49.2309	769.719	192.104	1859.98	75.8893	9.25037	222.735	0.0694926	0.000244658	0.336305	0.0812844	0.000286173	0.393371	7.68917	0.936744	23.5743	67.4117	7.8523	201.702
South Sudan	SSD	Diphtheria (DTP3)	2.26216	0.128241	9.48041	2036.26	83.9687	15262.2	1450.06	59.7957	10868.5	18.3547	1.00332	77.5457	2.62324	0.143386	11.4402	58.284	15.6063	135.255	25.5571	3.71789	75.4241	0.0286132	0.000100737	0.138472	0.0401804	0.000141461	0.19445	3.16597	0.385699	9.70658	22.1432	2.5793	66.2546
South Sudan	SSD	HepB3	0.443879	0.0330786	1.95342	400.193	11.6739	3428.73	284.985	8.31322	2441.66	3.71147	0.240407	16.8628	0.511064	0.0492266	2.33479	11.2424	2.38933	28.162	25.5571	3.71789	75.4241	0.0286132	0.000100737	0.138472	0.0401804	0.000141461	0.19445	3.16597	0.385699	9.70658	22.1432	2.5793	66.2546
South Sudan	SSD	Hib3	19.3414	2.9637	70.1808	17001.6	772.509	121629	12107.1	550.118	86614	155.334	13.1927	584.028	22.4765	2.71155	82.223	486.428	207.447	880.4	25.5571	3.71789	75.4241	0.0286132	0.000100737	0.138472	0.0401804	0.000141461	0.19445	3.16597	0.385699	9.70658	22.1432	2.5793	66.2546
South Sudan	SSD	MCV1	96.6499	6.96547	405.844	86117.5	2351.89	663358	61325.8	1674.83	472389	770.281	44.3281	3496.13	111.577	6.43632	474.145	836.576	209.164	1895.6	8.70362	0.8885	26.2056	0.0097332	8.662e-05	0.0485282	0.013668	0.000121637	0.0681462	1.07913	0.100548	3.40135	7.51533	0.936157	23.5397
South Sudan	SSD	Pertussis (DTP3)	49.0805	3.03344	197.575	43720.9	1683.17	348321	31134.4	1198.62	248045	393.996	31.6898	1740.59	56.7283	4.14597	244.02	1275.09	316.092	2968.35	25.5571	3.71789	75.4241	0.0286132	0.000100737	0.138472	0.0401804	0.000141461	0.19445	3.16597	0.385699	9.70658	22.1432	2.5793	66.2546
South Sudan	SSD	Tetanus (DTP3)	12.4148	1.04889	50.1175	11063	469.859	86343.8	7878.14	334.595	61487	99.6502	7.25574	430.356	14.3328	1.23957	58.968	313.646	58.7451	727.949	25.5571	3.71789	75.4241	0.0286132	0.000100737	0.138472	0.0401804	0.000141461	0.19445	3.16597	0.385699	9.70658	22.1432	2.5793	66.2546
SÃ£o TomÃ© & PrÃ­ncipe	STP	Diphtheria (DTP3)	2.48019	0.221216	10.4237	2028.26	81.1334	17458.9	2243.65	89.7492	19312.9	18.963	1.10772	82.3444	2.91906	0.292445	12.7612	2.06563	0.556659	4.86468	0.831377	0.125892	2.45255	0.00100906	3.55253e-06	0.00488327	0.000912189	3.21149e-06	0.00441448	0.11165	0.0136019	0.342307	0.713421	0.0831012	2.13462
SÃ£o TomÃ© & PrÃ­ncipe	STP	HepB3	0.968398	0.0347974	5.34175	806.115	9.6982	8289.32	891.719	10.7281	9169.59	7.25233	0.170694	42.9354	1.14203	0.043767	6.46133	0.809289	0.0627231	2.9696	0.831377	0.125892	2.45255	0.00100906	3.55253e-06	0.00488327	0.000912189	3.21149e-06	0.00441448	0.11165	0.0136019	0.342307	0.713421	0.0831012	2.13462
SÃ£o TomÃ© & PrÃ­ncipe	STP	Hib3	5.92527	1.08851	18.8739	4844.69	311.742	32566.2	5359.17	344.847	36024.5	44.0089	5.39733	152.124	6.93286	1.16615	22.748	4.95338	3.60126	6.33319	0.831377	0.125892	2.45255	0.00100906	3.55253e-06	0.00488327	0.000912189	3.21149e-06	0.00441448	0.11165	0.0136019	0.342307	0.713421	0.0831012	2.13462
SÃ£o TomÃ© & PrÃ­ncipe	STP	MCV1	94.7649	9.47957	324.76	79241.8	4039.1	565951	87656.7	4468.03	626051	719.791	49.8296	2743.15	111.615	11.4074	402.51	26.8584	11.561	49.7315	0.28315	0.0288959	0.854067	0.000343246	3.0547e-06	0.00171137	0.000310295	2.76145e-06	0.00154708	0.0380559	0.00354589	0.11995	0.242133	0.0301616	0.758413
SÃ£o TomÃ© & PrÃ­ncipe	STP	MCV2	14.3516	0.996832	52.1917	11954.9	330.055	81023.7	13224.4	365.104	89627.8	106.129	10.383	413.358	17.0001	1.2456	63.3209	3.20222	1.32729	5.86082	0.223621	0.022821	0.674511	0.000271083	2.41249e-06	0.00135158	0.00024506	2.18089e-06	0.00122183	0.0300552	0.00280042	0.0947325	0.191228	0.0238205	0.598967
SÃ£o TomÃ© & PrÃ­ncipe	STP	PCV3	5.84754	1.03971	19.4778	4857	342.328	32855.1	5372.78	378.681	36344.1	44.0346	7.10688	155.836	6.86897	0.915879	22.946	4.92955	3.23266	7.07259	0.831377	0.125892	2.45255	0.00100906	3.55253e-06	0.00488327	0.000912189	3.21149e-06	0.00441448	0.11165	0.0136019	0.342307	0.713421	0.0831012	2.13462
SÃ£o TomÃ© & PrÃ­ncipe	STP	Pertussis (DTP3)	52.6776	2.63279	207.149	43810.3	1216.73	348002	48462.7	1345.94	384957	393.16	30.4054	1684.88	61.5854	2.88966	250.591	43.2757	10.9254	103.586	0.831377	0.125892	2.45255	0.00100906	3.55253e-06	0.00488327	0.000912189	3.21149e-06	0.00441448	0.11165	0.0136019	0.342307	0.713421	0.0831012	2.13462
SÃ£o TomÃ© & PrÃ­ncipe	STP	RCV1	0.54204	0.00517263	4.03969	444.68	3.47777	5803.05	491.901	3.84708	6419.29	4.0476	0.053743	32.4403	0.634589	0.00570415	4.84311	0.154422	0.00473161	0.826575	0.28315	0.0288959	0.854067	0.000343246	3.0547e-06	0.00171137	0.000310295	2.76145e-06	0.00154708	0.0380559	0.00354589	0.11995	0.242133	0.0301616	0.758413
SÃ£o TomÃ© & PrÃ­ncipe	STP	RotaC	2.30431	0.352322	7.43237	1898.98	113.052	12831.4	2100.63	125.057	14194	17.0159	2.18079	59.7173	2.70437	0.398958	8.88625	1.2915	0.92699	1.71982	0.561178	0.088799	1.68836	0.000681039	2.39758e-06	0.00333323	0.00061566	2.16742e-06	0.00301325	0.0752393	0.00649082	0.231927	0.479558	0.0554872	1.46734
SÃ£o TomÃ© & PrÃ­ncipe	STP	Tetanus (DTP3)	13.3472	1.06966	53.6747	10655.9	505.9	91785.2	11787.5	559.623	101532	99.8085	6.37198	452.731	15.5399	1.24151	65.281	10.9849	2.81838	27.3067	0.831377	0.125892	2.45255	0.00100906	3.55253e-06	0.00488327	0.000912189	3.21149e-06	0.00441448	0.11165	0.0136019	0.342307	0.713421	0.0831012	2.13462
SÃ£o TomÃ© & PrÃ­ncipe	STP	YFV	51.5448	5.89058	195.385	42965.8	1631.68	320629	47528.5	1804.95	354678	386.068	43.898	1577.87	60.8859	2.82623	231.748	14.6172	4.93478	28.625	0.28315	0.0288959	0.854067	0.000343246	3.0547e-06	0.00171137	0.000310295	2.76145e-06	0.00154708	0.0380559	0.00354589	0.11995	0.242133	0.0301616	0.758413
Swaziland	SWZ	Diphtheria (DTP3)	1.57088	0.104977	6.69814	2073.18	61.2651	16280.7	1607.84	47.5137	12626.4	18.4948	1.74425	83.3387	1.73373	0.116753	7.48851	8.91904	2.01579	22.7789	5.83617	0.850784	17.2869	0.00442607	1.55826e-05	0.0214197	0.00570707	2.00925e-05	0.027619	0.489734	0.0596625	1.50148	5.28307	0.615386	15.8074
Swaziland	SWZ	HepB3	0.209832	0.0366592	0.669968	274.005	21.6498	1790.78	212.502	16.7904	1388.82	2.47972	0.446221	8.56803	0.231682	0.0376979	0.751294	1.1749	1.05437	1.30261	5.64163	0.822424	16.7107	0.00427854	1.50632e-05	0.0207057	0.00551683	1.94228e-05	0.0266983	0.473409	0.0576737	1.45143	5.10696	0.594873	15.2805
Swaziland	SWZ	Hib3	4.85454	0.68214	16.2915	6472.6	383.195	42466.2	5019.78	297.184	32934.4	57.8226	8.18239	199.475	5.37113	0.700805	18.0906	27.3739	19.2119	36.7616	5.64163	0.822424	16.7107	0.00427854	1.50632e-05	0.0207057	0.00551683	1.94228e-05	0.0266983	0.473409	0.0576737	1.45143	5.10696	0.594873	15.2805
Swaziland	SWZ	MCV1	11.9156	1.40997	40.2648	15313.9	747.666	103372	11876.6	579.847	80169.7	138.696	17.5171	498.844	13.1572	2.04792	46.0722	21.3482	14.1319	29.8014	1.80491	0.206802	5.50082	0.00137176	1.22079e-05	0.0068394	0.00176878	1.57411e-05	0.00881885	0.152088	0.014171	0.479375	1.63367	0.2035	5.11702
Swaziland	SWZ	MCV2	1.8241	0.2973	6.06637	2360.42	125.645	16045.6	1830.61	97.4428	12444.1	21.3202	3.19499	76.3521	2.01187	0.256631	6.74849	2.89162	1.94292	4.13637	1.59867	0.183172	4.87227	0.00121502	1.0813e-05	0.00605789	0.00156667	1.39425e-05	0.00781116	0.13471	0.0125517	0.424599	1.447	0.180247	4.53232
Swaziland	SWZ	PCV3	4.60699	0.774228	15.9933	6112.92	327.312	41618	4740.83	253.845	32276.6	54.9745	8.57338	198.665	5.09146	0.746617	18.0093	26.3239	13.871	40.6205	5.70647	0.831877	16.9028	0.00432772	1.52363e-05	0.0209437	0.00558024	1.9646e-05	0.0270052	0.478851	0.0583366	1.46811	5.16566	0.60171	15.4562
Swaziland	SWZ	Pertussis (DTP3)	31.661	2.56713	131.743	42623.8	1072.12	331545	33056.6	831.475	257127	382.251	30.875	1715.57	34.8735	2.20056	148.721	189.089	50.6105	443.866	5.83617	0.850784	17.2869	0.00442607	1.55826e-05	0.0214197	0.00570707	2.00925e-05	0.027619	0.489734	0.0596625	1.50148	5.28307	0.615386	15.8074
Swaziland	SWZ	RotaC	2.16824	0.330032	7.05582	2820.15	175.756	18741	2187.15	136.306	14534.4	25.7533	3.46577	89.5027	2.38095	0.33863	7.90333	8.51448	6.2292	11.4005	3.92908	0.453255	11.7411	0.00298727	1.05166e-05	0.0146207	0.00385185	1.35603e-05	0.0188522	0.330026	0.028471	1.01731	3.55125	0.410897	10.866
Swaziland	SWZ	Tetanus (DTP3)	8.48734	0.928348	35.7393	11196.9	463.086	88877.6	8683.7	359.143	68928.4	100.665	9.7022	438.411	9.3574	0.982578	39.5702	48.3997	10.2951	114.353	5.83617	0.850784	17.2869	0.00442607	1.55826e-05	0.0214197	0.00570707	2.00925e-05	0.027619	0.489734	0.0596625	1.50148	5.28307	0.615386	15.8074
Seychelles	SYC	Diphtheria (DTP3)	1.90043	0.153764	7.75891	2055.58	57.2418	16225.2	1757.38	48.9378	13871.5	18.8909	1.32712	81.6901	2.14022	0.194801	8.92473	0.52577	0.119194	1.25011	0.277392	0.0338122	0.814149	0.000254011	8.94282e-07	0.00122927	0.000297113	1.04603e-06	0.00143786	0.0281057	0.00342401	0.0861693	0.246405	0.0287019	0.737267
Seychelles	SYC	HepB3	0.56643	0.0344611	2.65984	620.622	13.9827	5247.49	530.589	11.9542	4486.24	5.65649	0.197481	26.653	0.631904	0.0375318	3.02482	0.158697	0.0287626	0.44772	0.277392	0.0338122	0.814149	0.000254011	8.94282e-07	0.00122927	0.000297113	1.04603e-06	0.00143786	0.0281057	0.00342401	0.0861693	0.246405	0.0287019	0.737267
Seychelles	SYC	Hib3	8.36819	1.27711	28.1946	9262.74	544.993	60200.1	7919.01	465.931	51466.9	82.6585	11.0545	302.501	9.46664	1.63232	32.7211	2.33335	1.51046	3.41721	0.277392	0.0338122	0.814149	0.000254011	8.94282e-07	0.00122927	0.000297113	1.04603e-06	0.00143786	0.0281057	0.00342401	0.0861693	0.246405	0.0287019	0.737267
Seychelles	SYC	MCV1	103.577	13.8028	348.004	110298	6278.25	792943	94297.3	5367.47	677912	1003.31	128.303	3612.55	116.627	16.7452	403.711	9.35354	5.81944	13.6569	0.0913417	0.0109877	0.278609	8.37873e-05	7.4566e-07	0.00041775	9.80047e-05	8.72187e-07	0.000488636	0.00928955	0.000865562	0.0292802	0.0810948	0.0101017	0.254007
Seychelles	SYC	MCV2	15.9564	2.13881	52.1688	17016.5	936.388	112409	14548	800.547	96102.3	153.509	20.3908	531.205	17.8746	1.93644	58.4313	1.45924	0.916636	2.13064	0.0933534	0.0112297	0.284745	8.56326e-05	7.62082e-07	0.00042695	0.000100163	8.91396e-07	0.000499397	0.00949413	0.000884624	0.0299251	0.0828808	0.0103242	0.259601
Seychelles	SYC	PCV3	7.66141	0.983819	26.9982	8350.32	516.278	57319.1	7138.95	441.382	49003.9	76.2565	9.07096	274.321	8.66596	1.20997	31.1209	0.343111	0.173997	0.573413	0.0448311	0.0054646	0.13158	4.10523e-05	1.4453e-07	0.00019867	4.80183e-05	1.69055e-07	0.000232381	0.00454233	0.000553376	0.0139264	0.039823	0.00463869	0.119154
Seychelles	SYC	Pertussis (DTP3)	40.2591	2.93949	162.832	43760.4	1946.39	352852	37412.1	1664.03	301664	396.904	33.6465	1675.2	45.4692	2.50721	188	10.9016	2.94292	25.6866	0.277392	0.0338122	0.814149	0.000254011	8.94282e-07	0.00122927	0.000297113	1.04603e-06	0.00143786	0.0281057	0.00342401	0.0861693	0.246405	0.0287019	0.737267
Seychelles	SYC	RCV1	1.0206	0.0127061	6.52657	1120.68	10.843	11708.5	958.107	9.26999	10009.9	9.96869	0.104296	64.3912	1.14497	0.0145108	7.34472	0.0929291	0.00654574	0.381655	0.0913417	0.0109877	0.278609	8.37873e-05	7.4566e-07	0.00041775	9.80047e-05	8.72187e-07	0.000488636	0.00928955	0.000865562	0.0292802	0.0810948	0.0101017	0.254007
Seychelles	SYC	RotaC	4.21424	0.57316	13.8136	4667.41	301.32	29738.2	3990.32	257.607	25424.1	41.4919	5.32815	149.662	4.75904	0.542975	15.8871	0.782581	0.476619	1.16888	0.186532	0.027397	0.562676	0.000171439	6.03545e-07	0.000839078	0.000200529	7.05958e-07	0.000981457	0.0189401	0.00163394	0.0583832	0.165632	0.0191645	0.506799
Seychelles	SYC	Tetanus (DTP3)	10.0182	0.652423	42.4873	10848.8	394.983	81809.8	9275.01	337.684	69941.7	96.8327	9.22703	433.131	11.311	0.701149	48.8241	2.76643	0.727998	6.55791	0.277392	0.0338122	0.814149	0.000254011	8.94282e-07	0.00122927	0.000297113	1.04603e-06	0.00143786	0.0281057	0.00342401	0.0861693	0.246405	0.0287019	0.737267
Seychelles	SYC	YFV	39.4097	3.74972	144.834	43004	1747.55	311176	36765.5	1494.04	266034	388.907	31.8972	1553.12	44.1839	4.65019	167.731	3.71089	1.31387	7.25179	0.0941961	0.0113311	0.287316	8.64056e-05	7.68962e-07	0.000430805	0.000101067	8.99443e-07	0.000503906	0.00957985	0.000892611	0.0301952	0.0836291	0.0104174	0.261945
Chad	TCD	Diphtheria (DTP3)	2.16912	0.153797	8.86697	2049.05	70.7158	16070	1304.21	45.0102	10228.5	18.2729	1.38695	82.1022	2.46296	0.151015	10.4089	159.154	44.7869	381.379	74.2961	7.74471	216.231	0.0786931	0.00027705	0.38083	0.123635	0.000435275	0.598325	8.70718	1.06076	26.6954	64.8028	7.5484	193.896
Chad	TCD	HepB3	0.629661	0.0402914	2.69244	594.767	10.4692	4842.87	378.566	6.66359	3082.46	5.30774	0.306189	25.1211	0.722006	0.0470601	3.16814	46.233	11.1162	120.51	74.2961	7.74471	216.231	0.0786931	0.00027705	0.38083	0.123635	0.000435275	0.598325	8.70718	1.06076	26.6954	64.8028	7.5484	193.896
Chad	TCD	Hib3	17.9732	2.89168	59.0019	16833.1	1021.22	113453	10714.2	650.002	72212.2	152.517	24.0722	545.415	20.634	3.24528	68.619	1326.02	877.454	1879.36	74.2961	7.74471	216.231	0.0786931	0.00027705	0.38083	0.123635	0.000435275	0.598325	8.70718	1.06076	26.6954	64.8028	7.5484	193.896
Chad	TCD	MCV1	124.483	18.4581	408.021	116762	6664.25	768223	74318.6	4241.76	488970	1058.65	130.057	3685.63	142.064	22.4036	478.77	2840.3	2101.21	3744.83	22.9679	2.34906	69.4607	0.0243351	0.000216569	0.121331	0.0382331	0.000340253	0.190624	2.69805	0.251393	8.50412	19.9944	2.49063	62.6268
Chad	TCD	MenA	2.09903	0.341937	7.1466	1952.84	96.6657	13274.5	1242.97	61.5271	8449.15	17.9168	1.90941	63.5006	2.41172	0.331652	8.26217	48.1414	29.5903	70.383	22.9679	2.34906	69.4607	0.0243351	0.000216569	0.121331	0.0382331	0.000340253	0.190624	2.69805	0.251393	8.50412	19.9944	2.49063	62.6268
Chad	TCD	Pertussis (DTP3)	45.2267	3.16475	191.003	43480.4	1238.98	319544	27675	788.605	203388	391.268	34.3479	1698.48	52.0432	3.84357	223.089	3361.56	838.284	8024.58	74.2961	7.74471	216.231	0.0786931	0.00027705	0.38083	0.123635	0.000435275	0.598325	8.70718	1.06076	26.6954	64.8028	7.5484	193.896
Chad	TCD	Tetanus (DTP3)	11.5066	0.923855	48.9148	10740.5	277.713	86204.5	6836.25	176.762	54868.6	99.2961	6.70738	435.247	13.274	1.07975	57.0121	862.549	224.896	2042.82	74.2961	7.74471	216.231	0.0786931	0.00027705	0.38083	0.123635	0.000435275	0.598325	8.70718	1.06076	26.6954	64.8028	7.5484	193.896
Chad	TCD	YFV	3.08376	0.243743	10.6814	2873.62	150.624	20560.8	1829.04	95.871	13086.8	26.3703	3.00032	98.0415	3.55698	0.452567	12.811	73.1122	35.8474	133.546	23.9522	2.44973	72.4376	0.025378	0.00022585	0.126531	0.0398716	0.000354835	0.198794	2.81368	0.262167	8.86858	20.8513	2.59737	65.3108
Togo	TGO	Diphtheria (DTP3)	1.77864	0.130479	7.50365	2003.77	46.3142	16432.2	1835.71	42.4298	15054.1	18.3616	1.34878	83.709	1.9945	0.186172	8.64271	73.7997	19.5629	178.538	41.5301	5.05016	121.817	0.0365347	0.000128625	0.176807	0.0398794	0.000140401	0.192993	4.04247	0.492479	12.3938	37.0297	4.31332	110.796
Togo	TGO	HepB3	0.896416	0.0499441	4.51735	1016.82	15.451	9868.75	931.543	14.1551	9041.05	9.1296	0.455281	48.1812	0.997396	0.0490327	5.18175	36.5419	4.61077	121.018	41.5301	5.05016	121.817	0.0365347	0.000128625	0.176807	0.0398794	0.000140401	0.192993	4.04247	0.492479	12.3938	37.0297	4.31332	110.796
Togo	TGO	Hib3	5.4004	0.893856	17.3401	6119.68	351.139	40335.1	5606.43	321.689	36952.2	55.2577	8.64977	191.403	6.02697	0.989148	19.6818	223.226	184.809	266.263	41.5301	5.05016	121.817	0.0365347	0.000128625	0.176807	0.0398794	0.000140401	0.192993	4.04247	0.492479	12.3938	37.0297	4.31332	110.796
Togo	TGO	MCV1	130.055	11.3849	483.017	146806	6765.5	1.04098e+06	134493	6198.08	953670	1314.28	123.391	5344.15	145.999	12.9657	561.932	1757.27	785.966	3231.24	13.6142	1.39837	41.2697	0.0120041	0.00010683	0.0598507	0.0131031	0.00011661	0.0653299	1.33091	0.124008	4.19495	12.1393	1.51215	38.023
Togo	TGO	PCV3	5.39028	0.792445	17.5908	6067.53	314.944	40099.6	5558.65	288.53	36736.5	55.3838	7.78798	190.134	6.05477	1.00064	20.2291	223.147	153.726	303.376	41.5301	5.05016	121.817	0.0365347	0.000128625	0.176807	0.0398794	0.000140401	0.192993	4.04247	0.492479	12.3938	37.0297	4.31332	110.796
Togo	TGO	Pertussis (DTP3)	37.7321	2.43201	158.584	43369	1542.92	350286	39731.6	1413.51	320907	385.893	23.0237	1651.03	42.4425	2.72176	180.287	1543.68	349.727	3722.51	41.5301	5.05016	121.817	0.0365347	0.000128625	0.176807	0.0398794	0.000140401	0.192993	4.04247	0.492479	12.3938	37.0297	4.31332	110.796
Togo	TGO	RCV1	1.29489	0.0130634	10.6831	1473.62	2.79132	19223.6	1350.03	2.55722	17611.3	13.3583	0.111337	111.154	1.45357	0.0144867	12.1929	17.6285	0.358521	104.629	14.0947	1.44773	42.7263	0.0124278	0.000110601	0.0619631	0.0135656	0.000120726	0.0676357	1.37788	0.128385	4.34301	12.5678	1.56552	39.365
Togo	TGO	RotaC	2.90699	0.35202	9.49862	3316.88	136.874	22324.2	3038.69	125.394	20451.9	29.74	3.98116	106.962	3.25059	0.364483	10.9804	80.9116	44.72	131.895	28.2472	4.13195	85.1852	0.0249384	8.7795e-05	0.122057	0.0272215	9.58324e-05	0.133231	2.75512	0.237682	8.49274	25.174	2.91276	77.027
Togo	TGO	Tetanus (DTP3)	9.57437	0.944932	40.7195	10622.2	275.853	91184.4	9731.33	252.717	83536.7	99.1729	5.06222	441.166	10.7581	1.07104	45.3389	398.133	110.663	957.997	41.5301	5.05016	121.817	0.0365347	0.000128625	0.176807	0.0398794	0.000140401	0.192993	4.04247	0.492479	12.3938	37.0297	4.31332	110.796
Togo	TGO	YFV	22.0925	2.24653	81.2625	24823.5	1181.19	190970	22741.6	1082.13	174953	226.828	22.4891	897.194	24.7163	2.47634	94.4169	304.376	116.037	588.309	13.7744	1.41482	41.7552	0.0121454	0.000108087	0.0605548	0.0132572	0.000117982	0.0660985	1.34656	0.125467	4.2443	12.2821	1.52994	38.4703
Tunisia	TUN	Diphtheria (DTP3)	1.85075	0.0679635	7.47643	2052.53	74.6124	15917	1754.77	63.7885	13607.9	18.5813	1.81382	78.0277	2.09027	0.143558	8.61164	59.8862	13.3332	140.502	31.7464	3.86966	93.1758	0.0290705	0.000102347	0.140685	0.0340033	0.000119713	0.164557	3.21657	0.391863	9.86171	28.2	3.28481	84.3771
Tunisia	TUN	HepB3	0.422526	0.0167698	2.17029	466.849	12.1675	3958.78	399.123	10.4023	3384.48	4.15993	0.171549	22.5736	0.475412	0.0206594	2.47899	13.3604	1.79416	44.4869	31.7464	3.86966	93.1758	0.0290705	0.000102347	0.140685	0.0340033	0.000119713	0.164557	3.21657	0.391863	9.86171	28.2	3.28481	84.3771
Tunisia	TUN	Hib3	0.781347	0.109988	2.6449	837.683	46.5617	5703.06	716.161	39.807	4875.73	7.72752	0.997741	27.6302	0.880914	0.1198	3.0155	24.8057	15.1357	37.1463	31.7464	3.86966	93.1758	0.0290705	0.000102347	0.140685	0.0340033	0.000119713	0.164557	3.21657	0.391863	9.86171	28.2	3.28481	84.3771
Tunisia	TUN	MCV1	6.80167	0.782165	24.6303	7469.07	302.706	53214.1	6385.54	258.793	45494.4	67.3056	6.38565	256.181	7.67085	0.643776	28.286	72.4465	29.0874	139.774	10.6692	1.28342	32.5431	0.0097868	8.70971e-05	0.0487954	0.0114475	0.000101876	0.0570753	1.08507	0.101102	3.42009	9.47231	1.17993	29.6694
Tunisia	TUN	MCV2	1.04087	0.101262	3.84609	1130.46	61.316	8438.29	966.464	52.421	7214.16	10.2379	0.977009	40.7292	1.17372	0.110049	4.382	12.079	4.74327	23.3732	11.7591	1.41452	35.8674	0.0107865	9.59941e-05	0.0537799	0.0126168	0.000112283	0.0629056	1.19591	0.11143	3.76945	10.4399	1.30046	32.7001
Tunisia	TUN	Pertussis (DTP3)	40.4298	3.57702	168.795	44191.1	1463.79	354641	37780.3	1251.44	303194	403.045	25.8925	1731.9	45.4157	4.10311	191.771	1273.07	334.773	3060.49	31.7464	3.86966	93.1758	0.0290705	0.000102347	0.140685	0.0340033	0.000119713	0.164557	3.21657	0.391863	9.86171	28.2	3.28481	84.3771
Tunisia	TUN	RCV1	0.402239	0.0138088	2.06248	452.032	11.0466	4036.09	386.456	9.44408	3450.58	3.9753	0.0993259	20.9296	0.450495	0.0145006	2.33101	4.20809	0.644356	13.8737	10.6692	1.28342	32.5431	0.0097868	8.70971e-05	0.0487954	0.0114475	0.000101876	0.0570753	1.08507	0.101102	3.42009	9.47231	1.17993	29.6694
Tunisia	TUN	Tetanus (DTP3)	9.89826	0.548517	42.7756	11085.7	288.424	88668.2	9477.49	246.582	75805.2	99.0112	8.41079	461.332	11.1217	0.549453	49.1583	318.239	87.994	755.287	31.7464	3.86966	93.1758	0.0290705	0.000102347	0.140685	0.0340033	0.000119713	0.164557	3.21657	0.391863	9.86171	28.2	3.28481	84.3771
Tanzania	TZA	Diphtheria (DTP3)	1.88413	0.119192	7.85999	1996.45	62.2019	16095.1	1760.42	54.8483	14192.3	18.7179	1.19915	82.7264	2.1205	0.138915	9.01467	675.312	198.89	1637.43	359.646	43.8422	1055.59	0.330111	0.0011622	1.59755	0.374369	0.00131802	1.81173	36.5259	4.44981	111.985	319.4	37.2046	955.676
Tanzania	TZA	HepB3	0.429904	0.0105079	2.23142	465.704	12.6313	4355.68	410.648	11.138	3840.74	4.21832	0.162119	22.8554	0.482928	0.0124165	2.56664	154.739	19.9884	488.411	359.646	43.8422	1055.59	0.330111	0.0011622	1.59755	0.374369	0.00131802	1.81173	36.5259	4.44981	111.985	319.4	37.2046	955.676
Tanzania	TZA	Hib3	7.01934	1.09827	23.6955	7734.91	399	51892.5	6820.48	351.83	45757.8	69.4072	9.17293	247.404	7.91182	1.17689	27.2579	2532.9	1542.81	3773.88	359.646	43.8422	1055.59	0.330111	0.0011622	1.59755	0.374369	0.00131802	1.81173	36.5259	4.44981	111.985	319.4	37.2046	955.676
Tanzania	TZA	MCV1	79.1926	11.0555	253.42	85483.5	4713.38	561890	75377.5	4156.16	495462	763.227	116.988	2685.05	88.6933	14.4741	298.37	9705.09	8144.64	11485.2	123.38	14.8422	376.322	0.113438	0.00100953	0.565583	0.128647	0.00114488	0.641411	12.5769	1.17187	39.6418	109.509	13.6412	343.008
Tanzania	TZA	MCV2	12.1	1.63273	39.7063	13099.2	608.88	86120.9	11550.6	536.898	75939.6	119.471	15.4037	421.514	13.5573	1.73121	45.6972	1220.8	804.117	1722.79	101.663	12.2297	310.082	0.0934704	0.000831834	0.466028	0.106002	0.000943359	0.528509	10.3631	0.965593	32.664	90.2335	11.24	282.631
Tanzania	TZA	PCV3	6.36752	0.701693	22.7853	7112.34	260.375	49343.2	6271.51	229.593	43509.8	62.9826	6.90746	243.119	7.22313	0.626138	26.0265	2328.22	1045.76	4053.96	359.646	43.8422	1055.59	0.330111	0.0011622	1.59755	0.374369	0.00131802	1.81173	36.5259	4.44981	111.985	319.4	37.2046	955.676
Tanzania	TZA	Pertussis (DTP3)	39.4578	2.0921	160.991	42770	1635	332269	37713.7	1441.71	292988	391.114	31.9967	1685.84	44.4382	3.5166	185.796	14271.1	3241.7	32742.7	359.646	43.8422	1055.59	0.330111	0.0011622	1.59755	0.374369	0.00131802	1.81173	36.5259	4.44981	111.985	319.4	37.2046	955.676
Tanzania	TZA	RCV1	1.24428	0.0742	5.55422	1373.23	48.1042	11104.6	1210.89	42.4172	9791.8	12.3003	0.506215	57.2217	1.4106	0.078655	6.39707	150.47	22.5437	414.505	123.38	14.8422	376.322	0.113438	0.00100953	0.565583	0.128647	0.00114488	0.641411	12.5769	1.17187	39.6418	109.509	13.6412	343.008
Tanzania	TZA	RotaC	3.5089	0.449777	11.5263	3748.17	189.237	25082.4	3305.05	166.865	22117.1	34.2097	4.46635	122.223	3.93602	0.489234	13.3577	833.439	483.067	1287.31	241.847	35.5273	729.515	0.2228	0.000784362	1.09046	0.252671	0.000889522	1.23666	24.6143	2.12345	75.8743	214.699	24.8417	656.933
Tanzania	TZA	Tetanus (DTP3)	9.92894	0.785046	40.4978	10992.6	319.515	85443.2	9693.05	281.742	75342	99.8849	9.76631	407.932	11.1854	0.876886	46.8529	3619.93	931.774	8302.51	359.646	43.8422	1055.59	0.330111	0.0011622	1.59755	0.374369	0.00131802	1.81173	36.5259	4.44981	111.985	319.4	37.2046	955.676
Uganda	UGA	Diphtheria (DTP3)	2.30549	0.150154	9.79511	2023.14	82.8919	17326.2	1744.56	71.4781	14940.4	18.8081	1.51156	78.9895	2.66252	0.202571	11.6987	423.914	104.594	1033.5	182.616	26.5889	538.209	0.208208	0.000733027	1.00761	0.241456	0.000850079	1.16851	23.0377	2.8066	70.6315	157.797	18.3806	472.142
Uganda	UGA	HepB3	0.483214	0.0295658	2.16073	431.32	11.2766	3434.76	371.929	9.7239	2961.81	3.91471	0.258695	18.0793	0.553394	0.0364997	2.57407	87.8872	15.8795	229.833	182.616	26.5889	538.209	0.208208	0.000733027	1.00761	0.241456	0.000850079	1.16851	23.0377	2.8066	70.6315	157.797	18.3806	472.142
Uganda	UGA	Hib3	8.26758	1.34525	28.1712	7326.32	352.906	48836.5	6317.51	304.313	42112	66.2698	7.87571	233.43	9.57206	1.50495	33.1323	1529.69	973.838	2226.62	182.616	26.5889	538.209	0.208208	0.000733027	1.00761	0.241456	0.000850079	1.16851	23.0377	2.8066	70.6315	157.797	18.3806	472.142
Uganda	UGA	MCV1	85.9391	12.5872	299.718	75939.4	3174.08	508011	65482.9	2737.02	438060	691.928	86.0896	2430.78	100.868	13.5058	353.948	5408.59	2980.51	8714.39	62.965	6.4242	189.477	0.0717217	0.000638283	0.357593	0.0831744	0.000740206	0.414695	7.95183	0.740918	25.0638	54.2336	6.75567	169.871
Uganda	UGA	PCV3	7.99249	0.702235	27.0251	6983.15	327.199	49370	6021.6	282.145	42572	63.3897	8.7367	236.652	9.17793	1.24999	33.0101	1180.33	613.119	1931.98	147.942	21.5404	436.017	0.168675	0.000593845	0.816292	0.19561	0.000688672	0.94664	18.6635	2.2737	57.2204	127.835	14.8906	382.495
Uganda	UGA	Pertussis (DTP3)	48.667	4.63701	203.484	43413.2	1527.63	327031	37435.4	1317.29	282000	388.272	24.6882	1740.46	56.3329	3.241	237.654	8887.05	2199.84	21504.9	182.616	26.5889	538.209	0.208208	0.000733027	1.00761	0.241456	0.000850079	1.16851	23.0377	2.8066	70.6315	157.797	18.3806	472.142
Uganda	UGA	RotaC	3.3648	0.599831	10.9412	2946.42	185.189	19820.2	2540.71	159.689	17091	26.8347	3.52202	92.5901	3.92673	0.58628	12.8346	188.526	144.775	236.67	56.1212	8.65336	168.681	0.0640368	0.00022544	0.313418	0.0742624	0.000261439	0.363465	7.07461	0.610319	21.8077	48.3358	5.59268	147.897
Uganda	UGA	Tetanus (DTP3)	12.6349	1.03719	51.1941	10811	410.273	86644.4	9322.34	353.78	74713.8	98.4916	6.30447	435.513	14.7192	0.668047	59.7417	2259.22	520.325	5433.44	182.616	26.5889	538.209	0.208208	0.000733027	1.00761	0.241456	0.000850079	1.16851	23.0377	2.8066	70.6315	157.797	18.3806	472.142
South Africa	ZAF	Diphtheria (DTP3)	1.67121	0.144362	7.0595	1999.41	50.9156	16423.8	2982.92	75.9611	24502.7	18.5861	1.03129	80.4912	1.84926	0.184824	7.9895	305.117	64.3478	725.182	186.256	22.5694	546.399	0.151204	0.000532335	0.731742	0.10135	0.000356816	0.490476	16.7303	2.03819	51.2936	167.502	19.5111	501.183
South Africa	ZAF	HepB3	0.49932	0.0172803	2.3708	613.963	13.6482	5772.2	915.972	20.3618	8611.55	5.71608	0.166867	26.1294	0.55523	0.0280708	2.65959	93.6364	15.6561	269.412	186.256	22.5694	546.399	0.151204	0.000532335	0.731742	0.10135	0.000356816	0.490476	16.7303	2.03819	51.2936	167.502	19.5111	501.183
South Africa	ZAF	Hib3	7.42324	1.11047	25.7358	9034.09	521.154	60202	13478	777.51	89815.4	83.1712	11.163	293.879	8.20112	1.15891	29.1528	1381.72	887.259	2029.52	186.256	22.5694	546.399	0.151204	0.000532335	0.731742	0.10135	0.000356816	0.490476	16.7303	2.03819	51.2936	167.502	19.5111	501.183
South Africa	ZAF	MCV1	90.8041	11.067	306.581	110925	7264.24	751699	165489	10837.5	1.12146e+06	1006.54	149.891	3643.84	100.934	11.4165	341.46	5666.17	3611.75	8443.48	62.4477	6.42032	189.627	0.050807	0.000452154	0.253316	0.0340552	0.000303072	0.169794	5.63301	0.52486	17.755	56.1564	6.9952	175.894
South Africa	ZAF	MCV2	13.9062	2.09341	46.3017	17311.8	1019.52	115055	25827.5	1521.03	171651	156.053	20.6993	547.355	15.3817	1.96067	52.0218	815.784	515.023	1201.25	58.7221	6.0373	178.314	0.047776	0.000425179	0.238203	0.0320235	0.000284992	0.159664	5.29695	0.493548	16.6957	52.8062	6.57787	165.401
South Africa	ZAF	PCV3	6.98661	0.840682	23.8318	8470.54	463.774	59531.7	12637.2	691.906	88815.5	77.5432	7.05844	272.413	7.74222	0.877355	27.1525	1309.8	635.225	2154.87	188.527	22.8447	553.063	0.153048	0.000538827	0.740665	0.102586	0.000361168	0.496457	16.9344	2.06305	51.9191	169.545	19.7491	507.295
South Africa	ZAF	Pertussis (DTP3)	34.8516	2.33675	147.67	43284.4	1049.03	355188	64576	1565.04	529906	389.41	27.061	1711.57	38.7581	2.16809	165.363	6444.19	1583.07	15056	186.256	22.5694	546.399	0.151204	0.000532335	0.731742	0.10135	0.000356816	0.490476	16.7303	2.03819	51.2936	167.502	19.5111	501.183
South Africa	ZAF	RotaC	3.68281	0.43511	12.5719	4500.63	224.067	31066.7	6714.49	334.286	46348.5	41.1936	4.84864	149.004	4.08534	0.526977	14.4436	451.808	269.803	675.213	122.319	17.0966	368.157	0.0995624	0.000350507	0.487292	0.0667352	0.00023494	0.326625	10.9994	0.948905	33.9059	109.848	12.71	336.111
South Africa	ZAF	Tetanus (DTP3)	9.10765	0.681927	38.1194	11275.6	251.206	89582	16822	374.775	133648	102.281	4.56473	431.494	10.0973	0.723981	43.4555	1671.53	381.637	4011.13	186.256	22.5694	546.399	0.151204	0.000532335	0.731742	0.10135	0.000356816	0.490476	16.7303	2.03819	51.2936	167.502	19.5111	501.183
Zambia	ZMB	Diphtheria (DTP3)	2.40473	0.188629	10.1565	2016.22	51.2159	16109.9	1600.78	40.6628	12790.5	18.542	0.976077	81.4586	2.81422	0.0912423	12.0528	180.051	47.8052	443.67	75.3911	11.4313	222.216	0.088925	0.000313073	0.430346	0.112003	0.000394324	0.542033	9.83932	1.19869	30.1664	64.8551	7.55449	194.052
Zambia	ZMB	HepB3	0.400304	0.017219	1.79513	340.669	13.6258	3088.21	270.474	10.8182	2451.88	3.1193	0.243293	14.9185	0.468947	0.0334772	2.18431	29.7463	4.56151	82.9244	75.3911	11.4313	222.216	0.088925	0.000313073	0.430346	0.112003	0.000394324	0.542033	9.83932	1.19869	30.1664	64.8551	7.55449	194.052
Zambia	ZMB	Hib3	8.6617	1.25123	28.142	7267.03	360.685	48901.2	5769.65	286.365	38825	66.3206	7.62702	236.492	10.1562	1.51271	33.7891	654.132	420.652	940.568	75.3911	11.4313	222.216	0.088925	0.000313073	0.430346	0.112003	0.000394324	0.542033	9.83932	1.19869	30.1664	64.8551	7.55449	194.052
Zambia	ZMB	MCV1	136.783	18.1482	455.226	115885	6492.81	776935	92006.6	5154.96	616846	1047.85	154.878	3722.97	159.512	20.5385	547.364	3660.64	2338.3	5471.24	26.7985	2.73523	80.7137	0.0315936	0.000281165	0.15752	0.039793	0.000354135	0.198401	3.5028	0.326376	11.0406	22.9899	2.86376	72.0093
Zambia	ZMB	MCV2	21.007	2.37329	70.5279	18059.4	927.229	123317	14338.2	736.172	97907	161.119	19.718	572.224	24.4637	3.35459	83.8464	384.194	247.121	575.556	18.3392	1.87181	55.2353	0.0216206	0.000192411	0.107797	0.0272317	0.000242347	0.135773	2.39709	0.223351	7.5555	15.7328	1.95977	49.2785
Zambia	ZMB	PCV3	8.2769	1.25472	29.0779	6982.74	283.217	47311.4	5543.94	224.86	37562.8	62.548	6.99743	232.505	9.75657	1.43791	34.5794	622.889	321.272	1027.34	75.3911	11.4313	222.216	0.088925	0.000313073	0.430346	0.112003	0.000394324	0.542033	9.83932	1.19869	30.1664	64.8551	7.55449	194.052
Zambia	ZMB	Pertussis (DTP3)	50.6317	3.56485	212.492	43329.5	863.821	350607	34401.4	685.829	278364	396.039	24.6024	1692.62	59.0554	4.03436	254.419	3820.09	943.835	8827	75.3911	11.4313	222.216	0.088925	0.000313073	0.430346	0.112003	0.000394324	0.542033	9.83932	1.19869	30.1664	64.8551	7.55449	194.052
Zambia	ZMB	RCV1	2.46368	0.100921	11.6326	2129.94	53.7615	18328.7	1691.07	42.6839	14552.1	18.7239	0.680647	94.8873	2.90385	0.117103	14.011	66.3144	8.36616	192.288	26.7985	2.73523	80.7137	0.0315936	0.000281165	0.15752	0.039793	0.000354135	0.198401	3.5028	0.326376	11.0406	22.9899	2.86376	72.0093
Zambia	ZMB	RotaC	4.58075	0.645155	14.9579	3873.74	209.664	26028.2	3075.55	166.462	20665.1	35.5752	4.27087	122.559	5.3515	0.850044	18.0213	236.499	161.403	329.336	51.4083	7.95079	154.593	0.0606846	0.000213639	0.297011	0.0764339	0.000269084	0.374093	6.70427	0.57837	20.6661	44.0796	5.10023	134.874
Zambia	ZMB	Tetanus (DTP3)	13.1044	1.0304	53.3658	10776	433.051	88876.1	8555.6	343.82	70563.1	99.4575	7.31112	421.774	15.3212	1.30029	63.0975	976.699	263.903	2302.28	75.3911	11.4313	222.216	0.088925	0.000313073	0.430346	0.112003	0.000394324	0.542033	9.83932	1.19869	30.1664	64.8551	7.55449	194.052
Zimbabwe	ZWE	Diphtheria (DTP3)	1.97012	0.145003	8.64211	2066.68	64.2837	16109.6	2403.21	74.7515	18732.8	18.4068	1.03495	83.919	2.24336	0.152079	9.92569	111.891	31.6292	278.461	57.0288	8.47588	169.161	0.0549825	0.000193574	0.266084	0.0472831	0.000166467	0.228823	6.08367	0.741151	18.6519	50.4092	5.8718	150.829
Zimbabwe	ZWE	HepB3	0.649865	0.0171137	3.30174	668.608	9.05179	6082.81	777.482	10.5257	7073.31	6.15419	0.172705	31.7021	0.737178	0.030479	3.84338	37.0119	4.23305	114.286	57.0288	8.47588	169.161	0.0549825	0.000193574	0.266084	0.0472831	0.000166467	0.228823	6.08367	0.741151	18.6519	50.4092	5.8718	150.829
Zimbabwe	ZWE	Hib3	5.01092	0.848398	16.316	5180.91	389.065	35489.7	6024.55	452.419	41268.7	47.0284	7.55525	165.361	5.68373	0.908834	18.8839	284.67	208.291	367.007	57.0288	8.47588	169.161	0.0549825	0.000193574	0.266084	0.0472831	0.000166467	0.228823	6.08367	0.741151	18.6519	50.4092	5.8718	150.829
Zimbabwe	ZWE	MCV1	165.838	21.7339	553.961	170402	9124.49	1.15729e+06	198149	10610.3	1.34573e+06	1547.26	227.38	5445.28	187.494	26.0022	629.152	3163.86	2231.59	4195.01	19.1543	2.35393	58.4964	0.018493	0.000164577	0.0922029	0.0159033	0.000141531	0.0792914	2.05032	0.191041	6.46253	16.9165	2.10722	52.9861
Zimbabwe	ZWE	MCV2	25.2243	2.92836	81.7161	26240.9	1572.08	178680	30513.9	1828.07	207775	236.543	32.6617	809.679	28.5284	3.93949	95.8299	462.141	330.038	613.456	18.2344	2.24088	55.6873	0.0176049	0.000156674	0.0877751	0.0151396	0.000134734	0.0754836	1.95186	0.181867	6.15218	16.1041	2.00603	50.4416
Zimbabwe	ZWE	PCV3	5.36192	0.783118	18.3086	5444.84	204.813	38129.5	6331.45	238.164	44338.3	50.0488	6.65472	180.768	6.05434	0.707585	20.902	301.829	152.491	507.899	57.0288	8.47588	169.161	0.0549825	0.000193574	0.266084	0.0472831	0.000166467	0.228823	6.08367	0.741151	18.6519	50.4092	5.8718	150.829
Zimbabwe	ZWE	Pertussis (DTP3)	42.2282	3.42729	171.978	43816.3	1112.95	344145	50951.1	1294.18	400185	391.179	27.9915	1783.34	47.9148	3.66656	195.289	2392.63	673.74	5728.7	57.0288	8.47588	169.161	0.0549825	0.000193574	0.266084	0.0472831	0.000166467	0.228823	6.08367	0.741151	18.6519	50.4092	5.8718	150.829
Zimbabwe	ZWE	RCV1	1.1946	0.0657142	6.01814	1245.81	23.6597	11792.8	1448.67	27.5124	13713.1	11.432	0.176211	59.4384	1.34914	0.0738239	6.77984	22.8622	2.7268	70.1819	19.1543	2.35393	58.4964	0.018493	0.000164577	0.0922029	0.0159033	0.000141531	0.0792914	2.05032	0.191041	6.46253	16.9165	2.10722	52.9861
Zimbabwe	ZWE	RotaC	3.15083	0.336828	10.9974	3246.03	166.14	23375	3774.61	193.193	27181.3	29.6605	2.96447	105.56	3.59892	0.411308	12.6561	122.201	65.6681	195.163	38.8198	5.72296	116.991	0.037526	0.000132109	0.183665	0.0322711	0.00011361	0.157946	4.14577	0.357651	12.7795	34.2656	3.96469	104.845
Zimbabwe	ZWE	Tetanus (DTP3)	10.427	0.737795	45.35	11263.8	467.424	85763.2	13098	543.537	99728.5	97.4488	8.07345	454.922	11.7204	0.775864	51.9874	595.913	142.469	1457.54	57.0288	8.47588	169.161	0.0549825	0.000193574	0.266084	0.0472831	0.000166467	0.228823	6.08367	0.741151	18.6519	50.4092	5.8718	150.829
Angola	AGO	DTP3, HepB3, Hib3, PCV3, RotaC	176.142	23.9663	610.745	107791	6610.76	733108	86591.1	5310.6	588926	951.078	124.653	3610.93	221.453	29.4669	767.6	17364.7	10853.3	28127	99.749	16.4676	294.105	0.166577	0.000586457	0.806137	0.207358	0.000730035	1.0035	18.4313	2.24542	56.5086	80.4947	9.37623	240.848
Burundi	BDI	DTP3, HepB3, Hib3, PCV3, RotaC	121.097	12.7665	417.348	95938.3	4904.11	660255	86472.6	4420.25	595111	863.724	88.7137	3182.7	142.905	17.3058	502.344	5789.86	3483.54	9971.13	48.8775	7.41585	143.961	0.0623103	0.000219372	0.301547	0.0691311	0.000243386	0.334555	6.89447	0.839929	21.1378	41.5696	4.84214	124.38
Benin	BEN	DTP3, HepB3, Hib3, PCV3, RotaC	82.9812	11.7099	288.633	90552.4	3990.14	634969	71605.9	3155.27	502113	820.123	93.9986	3036.83	93.8047	13.8937	335.66	4802.67	2659.5	8131.54	58.6199	7.14676	172.05	0.0537966	0.000189398	0.260345	0.0680309	0.000239512	0.329231	5.95245	0.725165	18.2497	52.0561	6.06364	155.757
Burkina Faso	BFA	DTP3, HepB3, Hib3, PCV3, RotaC	73.6792	9.24412	252.604	80220	4009.82	579891	55929.6	2795.66	404301	738.633	85.7452	2730.65	82.6734	9.56724	285.753	8565.98	4574.17	15136.9	119.476	14.5629	350.628	0.108891	0.000383367	0.526972	0.156183	0.000549864	0.755837	12.0485	1.46783	36.9396	106.158	12.3656	317.636
Botswana	BWA	DTP3, HepB3, Hib3, PCV3, RotaC	71.573	9.52274	252.336	81588	3539.54	557775	96543.6	4188.36	660019	714.494	82.4955	2681.19	80.5895	10.6448	287.257	625.869	331.171	1140.57	9.06445	1.10345	26.6018	0.00813306	2.86336e-05	0.0393594	0.00687317	2.4198e-05	0.0332622	0.899902	0.109632	2.75902	8.07061	0.940086	24.148
Central African Republic	CAF	DTP3, HepB3, Hib3, PCV3, RotaC	102.124	16.6991	354.508	82205.8	4815.59	576809	63797.8	3737.26	447647	751.629	103.747	2701.59	119.94	17.8115	424.185	1510.52	805.863	2633.7	15.1599	2.29533	44.6834	0.0185568	6.53318e-05	0.0898044	0.0239111	8.41824e-05	0.115716	2.05326	0.250141	6.2951	12.9759	1.51147	38.8251
CÃ´te dâ€™Ivoire	CIV	DTP3, HepB3, Hib3, PCV3, RotaC	68.1681	10.8211	246.37	74108.1	2781.39	555624	62715.8	2353.82	470210	671.037	84.1674	2555.4	76.9249	8.89485	279.43	9757.41	5029.14	18062.6	146.394	17.844	429.664	0.133973	0.000471669	0.648351	0.158309	0.000557348	0.766124	14.8237	1.80592	45.4481	130.047	15.1483	389.114
Cameroon	CMR	DTP3, HepB3, Hib3, PCV3, RotaC	71.4969	8.33285	244.243	85835.4	4248.19	578426	66681.6	3300.22	449353	769.478	95.2073	2799.27	79.7973	8.82756	276.225	9279.49	5166.04	15990.2	133.222	16.1633	391.154	0.110436	0.000388807	0.53445	0.142159	0.000500489	0.687967	12.2195	1.48866	37.4639	119.505	13.9202	357.57
Congo - Kinshasa	COD	DTP3, HepB3, Hib3, PCV3, RotaC	96.9123	13.3363	343.503	80302.4	4105	578402	59934.9	3063.83	431699	728.987	75.9785	2709.15	114.339	17.4573	415.719	40716.4	20953.4	71549.3	421.365	63.779	1241.86	0.513943	0.00180941	2.48719	0.688595	0.00242429	3.33241	56.8664	6.92783	174.347	360.787	42.0254	1079.51
Congo - Brazzaville	COG	DTP3, HepB3, Hib3, PCV3, RotaC	107.814	15.3328	372.282	75888.3	4081.63	554295	77122.8	4148.03	563312	678.502	74.5287	2537.69	130.591	16.0497	454.453	1670.12	869.449	3050.52	15.7711	2.55162	46.4058	0.0226489	7.97387e-05	0.109608	0.0222864	7.84623e-05	0.107853	2.50604	0.305302	7.6833	13.1442	1.53107	39.3286
Comoros	COM	DTP3, HepB3, Hib3, PCV3, RotaC	47.4831	6.04803	177.305	70468.3	3317.23	505159	60580.4	2851.77	434276	634.808	82.4244	2478.29	51.9786	6.6361	192.841	260.111	117.111	482.425	5.56384	0.820577	16.5262	0.00375319	1.32136e-05	0.0181633	0.00436579	1.53704e-05	0.0211279	0.415281	0.0505922	1.27321	5.10274	0.59438	15.2679
Cape Verde	CPV	DTP3, HepB3, Hib3, PCV3, RotaC	56.2377	5.89462	204.689	61914.4	2077.31	444315	52932.5	1775.95	379858	566.261	60.1575	2206.38	63.3889	6.33797	241.699	97.7734	40.7592	198.09	1.75619	0.214067	5.15442	0.00160816	5.66175e-06	0.00778258	0.00188104	6.62247e-06	0.00910317	0.177939	0.0216776	0.545543	1.56	0.181714	4.66768
Djibouti	DJI	DTP3, HepB3, Hib3, PCV3, RotaC	71.8735	9.34529	266.08	78187	4050.18	549157	66844.5	3462.62	469491	714.934	99.4428	2774.03	81.037	10.509	310.523	199.913	95.9517	350.545	2.83427	0.345478	8.31861	0.00259537	9.13738e-06	0.0125601	0.00303577	1.06879e-05	0.0146914	0.287171	0.034985	0.88044	2.51766	0.293263	7.53307
Algeria	DZA	DTP3, HepB3, Hib3, PCV3, RotaC	72.4764	11.1259	256.471	78455.3	4179.96	569613	67073.9	3573.57	486980	705.487	87.6037	2696.53	81.4076	11.4521	290.99	12043.5	6450.18	22041.1	171.672	20.9256	503.858	0.157202	0.00055345	0.760767	0.183876	0.000647363	0.889858	17.3939	2.11904	53.3282	152.494	17.763	456.278
Egypt	EGY	DTP3, HepB3, Hib3, PCV3, RotaC	92.2424	9.65013	341.793	61633.1	3004.74	477631	84652.3	4126.98	656021	566.875	60.5028	2277.57	112.931	11.0668	428.725	22386.2	8451.04	45175.1	242.636	36.5302	712.437	0.361916	0.00127418	1.75147	0.263501	0.000927693	1.2752	40.0451	4.87854	122.774	201.291	23.4469	602.281
Eritrea	ERI	DTP3, HepB3, Hib3, PCV3, RotaC	66.877	6.90681	244.133	73527.9	3217.31	510890	62861.3	2750.57	436776	659.755	72.0635	2515.16	75.283	7.0033	280.84	1194.04	559.089	2199.72	18.1627	2.21391	53.3077	0.0166318	5.85546e-05	0.0804885	0.019454	6.84904e-05	0.0941462	1.84027	0.224193	5.64208	16.1338	1.87931	48.2738
Ethiopia	ETH	DTP3, HepB3, Hib3, PCV3, RotaC	67.8816	8.90046	234.513	81005.9	4994.39	595547	79987.6	4931.61	588060	742.26	98.684	2736.6	75.1912	8.51795	266.009	43434.4	23374.3	78705.3	658.595	79.8596	1932.72	0.540859	0.00190417	2.61745	0.547745	0.00192841	2.65078	59.8447	7.29066	183.478	591.457	68.8945	1769.7
Gabon	GAB	DTP3, HepB3, Hib3, PCV3, RotaC	79.1792	9.43408	295.957	69388.1	2688.05	497156	63935.9	2476.84	458091	620.339	61.0207	2502.76	92.3558	10.6441	353.618	513.485	240.445	973.382	6.52226	0.984096	19.2407	0.00757396	2.66652e-05	0.0366537	0.00821984	2.89391e-05	0.0397794	0.838039	0.102095	2.56935	5.62387	0.655084	16.8272
Ghana	GHA	DTP3, HepB3, Hib3, PCV3, RotaC	66.8438	10.397	244.961	67382.9	2320.44	478653	80390.5	2768.38	571052	616.358	87.334	2398.52	75.7169	10.8388	285.859	9037.75	4345.68	17266.3	135.881	20.9446	403.824	0.13401	0.000471801	0.648532	0.112327	0.000395462	0.543597	14.8279	1.80642	45.4608	119.86	13.9617	358.634
Guinea	GIN	DTP3, HepB3, Hib3, PCV3, RotaC	43.2761	4.06051	149.964	70688.2	4550.49	536850	48551.2	3125.44	368728	649.968	69.3582	2457.1	46.7859	5.85651	164.975	3813.83	1848.29	7185.49	90.2162	12.94	267.698	0.0544507	0.000191701	0.263511	0.0792775	0.000279108	0.383658	6.02483	0.733983	18.4716	83.4593	9.72157	249.718
Gambia	GMB	DTP3, HepB3, Hib3, PCV3, RotaC	42.6071	6.97283	154.794	81568.5	3597.15	572248	38057.4	1678.32	266994	724.654	106.117	2731.36	45.7186	5.77076	165.435	1043.35	536.768	1836.29	24.5374	3.39001	72.9291	0.0131562	4.63182e-05	0.0636685	0.0281977	9.92739e-05	0.136461	1.4557	0.177342	4.46303	22.913	2.66897	68.558
Guinea-Bissau	GNB	DTP3, HepB3, Hib3, PCV3, RotaC	74.9376	9.0505	268.168	82191	4073.58	578332	70267.6	3482.63	494434	740.818	76.2674	2713.83	84.6223	11.4032	310.622	674.453	347.887	1175.62	9.20079	1.12151	27.0044	0.00842526	2.96623e-05	0.0407735	0.0098549	3.46955e-05	0.0476921	0.932232	0.11357	2.85814	8.17297	0.95201	24.4543
Equatorial Guinea	GNQ	DTP3, HepB3, Hib3, PCV3, RotaC	62.576	7.58158	228.538	69200.7	3910.03	479461	59161.8	3342.81	409906	619.761	82.9835	2404.86	70.2911	7.10813	259.216	212.143	94.7857	399.892	3.45435	0.421061	10.1385	0.00316319	1.11364e-05	0.015308	0.00369993	1.30261e-05	0.0179056	0.349998	0.042639	1.07306	3.06847	0.357423	9.18115
Kenya	KEN	DTP3, HepB3, Hib3, PCV3, RotaC	87.5739	10.0173	310.459	72134.7	2778.8	530539	83902.7	3232.13	617091	666.713	60.8294	2483.42	102.102	12.4837	372.988	13425.5	6899.71	25246.5	158.131	23.9059	466.336	0.188127	0.000662328	0.910429	0.161741	0.000569431	0.782734	20.8158	2.53591	63.8192	136.019	15.8439	406.983
Liberia	LBR	DTP3, HepB3, Hib3, PCV3, RotaC	75.54	10.3544	267.24	80785.6	3395.33	572462	71136.2	2989.77	504085	716.441	81.2285	2792.06	85.3816	11.448	309.454	1924.4	1028.33	3535.47	26.1322	3.19005	76.8146	0.0244863	8.62074e-05	0.1185	0.0278078	9.79011e-05	0.134574	2.70934	0.33007	8.30659	23.1664	2.69848	69.3161
Libya	LBY	DTP3, HepB3, Hib3, PCV3, RotaC	74.3982	9.55224	263.273	81169.2	4337.86	594752	69394.1	3708.57	508472	734.793	81.9839	2738.83	84.2118	9.89463	303.159	1468.89	800.199	2655.94	20.2039	2.46272	59.2987	0.018501	6.51352e-05	0.0895341	0.0216403	7.61877e-05	0.104727	2.04708	0.249389	6.27616	17.947	2.09051	53.699
Lesotho	LSO	DTP3, HepB3, Hib3, PCV3, RotaC	53.27	6.89954	190.443	74953	4348.83	541888	110123	6389.44	796160	682.55	80.3274	2614.1	58.6067	8.42441	215.565	533.081	270.584	966.216	10.1293	1.47223	30.038	0.00727933	2.56279e-05	0.0352278	0.00495452	1.74431e-05	0.023977	0.805439	0.0981237	2.4694	9.22944	1.07507	27.6154
Morocco	MAR	DTP3, HepB3, Hib3, PCV3, RotaC	50.3596	4.62199	188.29	65147.7	3926.15	489486	71040.1	4281.26	533758	588.844	48.8682	2283.83	55.8367	4.87432	212.61	6385.07	2820.21	12769.7	130.041	15.6609	381.775	0.100371	0.000353369	0.485737	0.0920455	0.000324059	0.445448	11.1058	1.35297	34.0492	117.55	13.6926	351.722
Madagascar	MDG	DTP3, HepB3, Hib3, PCV3, RotaC	102.245	12.0565	356.598	82686.1	3807.4	588892	73439.6	3381.63	523038	743.69	87.9251	2680.04	121.111	14.4286	428.98	10393.1	5782.14	18698.9	103.101	15.6328	303.96	0.129496	0.000455908	0.626686	0.1458	0.000513309	0.705589	14.3284	1.74557	43.9294	87.9146	10.2405	263.049
Mali	MLI	DTP3, HepB3, Hib3, PCV3, RotaC	72.4904	11.1239	254.372	86118.1	5324.45	622019	62679.9	3875.33	452728	787.039	95.733	2741.28	81.1844	9.58738	284.719	7609.53	4292.97	13122.1	107.692	13.1374	316.35	0.0902382	0.000317696	0.436702	0.123981	0.000436494	0.6	9.98462	1.21639	30.6119	96.4983	11.2404	288.732
Mozambique	MOZ	DTP3, HepB3, Hib3, PCV3, RotaC	104.618	14.8851	350.431	83447.5	4501.43	562894	82713.5	4461.84	557942	750.694	90.7107	2741.5	123.706	15.9845	433.424	12931.3	7079.88	23081.6	125.685	19.0704	370.242	0.160095	0.000563638	0.77477	0.161516	0.00056864	0.781646	17.7141	2.15805	54.3098	106.937	12.4563	319.966
Mauritania	MRT	DTP3, HepB3, Hib3, PCV3, RotaC	77.3093	9.20029	271.355	85301.8	4150.65	599180	72927.1	3548.52	512258	768.258	88.9151	2915.85	87.4061	11.4236	316.015	1727.18	946.799	3005.86	22.9444	2.79676	67.3419	0.0210104	7.39701e-05	0.101678	0.0245756	8.65217e-05	0.118932	2.32475	0.283215	7.12745	20.3813	2.37407	60.9827
Mauritius	MUS	DTP3, HepB3, Hib3, PCV3, RotaC	75.276	10.5999	254.94	81996.1	4377.69	541491	70101	3742.62	462937	739.268	82.8523	2751.17	84.1491	9.49497	293.415	164.132	89.5108	288.382	2.24039	0.273088	6.57556	0.00205155	7.22277e-06	0.00992834	0.00239967	8.44836e-06	0.011613	0.226999	0.0276544	0.695956	1.99012	0.231814	5.95462
Malawi	MWI	DTP3, HepB3, Hib3, PCV3, RotaC	84.999	9.29265	294.532	76709	3771.31	543135	78077.9	3838.62	552828	689.655	70.3926	2646.62	98.1492	9.90081	347.1	6938.32	3551.18	12555.9	82.8389	12.0247	244.728	0.0914892	0.000322101	0.442756	0.0898851	0.000316453	0.434993	10.123	1.23325	31.0363	71.9944	8.3861	215.414
Namibia	NAM	DTP3, HepB3, Hib3, PCV3, RotaC	59.8179	7.53235	214.742	78386.1	4590.27	537453	77569.5	4542.45	531854	709.913	59.5837	2617.29	65.8819	7.94371	239.403	775.971	424.454	1393.08	13.187	1.58675	38.7308	0.0101005	3.55601e-05	0.0488806	0.0102068	3.59345e-05	0.0493951	1.11759	0.136152	3.42643	11.9306	1.38971	35.6975
Niger	NER	DTP3, HepB3, Hib3, PCV3, RotaC	85.2096	11.7541	288.923	99912	5035.93	698988	66963.9	3375.22	468482	906.165	102.294	3203.97	95.6617	13.9771	326.446	14703.5	8984.31	23422.4	176.561	21.4487	518.422	0.150029	0.000528197	0.726054	0.223847	0.000788085	1.08329	16.6003	2.02235	50.8949	157.979	18.4019	472.689
Nigeria	NGA	DTP3, HepB3, Hib3, PCV3, RotaC	81.8126	10.7601	285.216	82661.8	3847.52	586156	69567.5	3238.04	493304	765.039	106.554	2765.47	93.1921	11.3253	326.89	55520.5	28200.7	95436.4	687.787	102.418	2039.85	0.673696	0.00237184	3.26031	0.800503	0.00281828	3.87398	74.5427	9.08127	228.541	606.765	70.6777	1815.5
Rwanda	RWA	DTP3, HepB3, Hib3, PCV3, RotaC	105.644	15.944	370.974	86949.3	5217.93	605776	101779	6107.87	709094	780.727	114.908	2897.56	124.14	17.0738	437.545	5410.31	2845.24	9163	51.895	8.13445	153.325	0.0640334	0.000225438	0.309885	0.0547035	0.000192591	0.264734	7.08512	0.863155	21.7223	44.4369	5.17613	132.959
Sudan	SDN	DTP3, HepB3, Hib3, PCV3, RotaC	81.8118	13.2343	287.99	84778.8	3354.13	591451	67195.2	2658.47	468781	770.002	107.974	2964.59	92.4736	14.612	333.124	16912.2	9571.78	29149.1	211.78	31.6513	628.396	0.201059	0.000707857	0.973012	0.253672	0.000893089	1.22763	22.2467	2.71023	68.2062	187.416	21.8307	560.767
Senegal	SEN	DTP3, HepB3, Hib3, PCV3, RotaC	37.392	5.6834	133.197	80836.8	3994.37	588125	36716.9	1814.28	267132	750.223	90.3301	2695.96	39.4892	5.21436	142.295	5735.45	2996.28	10164.6	155.892	22.2499	465.613	0.0711116	0.000250359	0.34414	0.156561	0.000551196	0.757667	7.86832	0.958568	24.1235	147.338	17.1624	440.85
Sierra Leone	SLE	DTP3, HepB3, Hib3, PCV3, RotaC	59.9568	8.27042	208.53	90272.7	4381.31	629750	70306	3412.24	490461	814.168	121.761	2997.38	65.3075	9.89771	231.108	3276.68	1887.35	5441.16	55.6511	8.20298	165.338	0.0372192	0.000131035	0.18012	0.0477893	0.000168249	0.231273	4.11821	0.501706	12.626	51.0895	5.95104	152.865
Somalia	SOM	DTP3, HepB3, Hib3, PCV3, RotaC	71.4471	10.3401	253.379	78434.6	4356.17	572371	67056.2	3724.22	489338	714.467	94.9992	2670.41	80.0426	10.1138	287.673	5299.97	2699.88	9655.01	75.8893	9.25037	222.735	0.0694926	0.000244658	0.336305	0.0812844	0.000286173	0.393371	7.68917	0.936744	23.5743	67.4117	7.8523	201.702
South Sudan	SSD	DTP3, HepB3, Hib3, PCV3, RotaC	88.5034	8.97669	315.406	78696.2	4035.63	540504	56041	2873.85	384903	708.775	84.1093	2659.02	103.271	10.5382	376.614	2232.88	1059.05	4013.26	25.5571	3.71789	75.4241	0.0286132	0.000100737	0.138472	0.0401804	0.000141461	0.19445	3.16597	0.385699	9.70658	22.1432	2.5793	66.2546
SÃ£o TomÃ© & PrÃ­ncipe	STP	DTP3, HepB3, Hib3, PCV3, RotaC	87.8674	12.003	306.451	71833.5	3336.83	512319	79461.7	3691.18	566724	660.607	54.185	2448.07	103.657	10.2078	369.138	71.0527	33.5609	131.953	0.831377	0.125892	2.45255	0.00100906	3.55253e-06	0.00488327	0.000912189	3.21149e-06	0.00441448	0.11165	0.0136019	0.342307	0.713421	0.0831012	2.13462
Swaziland	SWZ	DTP3, HepB3, Hib3, PCV3, RotaC	54.7813	6.55816	201.144	72613.2	3212.95	524099	56314.6	2491.78	406461	673.453	80.1603	2519.29	60.8167	8.65945	227.75	320.761	158.389	578.224	5.83617	0.850784	17.2869	0.00442607	1.55826e-05	0.0214197	0.00570707	2.00925e-05	0.027619	0.489734	0.0596625	1.50148	5.28307	0.615386	15.8074
Seychelles	SYC	DTP3, HepB3, Hib3, PCV3, RotaC	69.3457	9.16396	240.263	74664.9	3848.38	538895	63833.3	3290.1	460718	669.743	72.3769	2487.49	78.0438	9.69482	277.745	18.4694	9.12042	33.4853	0.277392	0.0338122	0.814149	0.000254011	8.94282e-07	0.00122927	0.000297113	1.04603e-06	0.00143786	0.0281057	0.00342401	0.0861693	0.246405	0.0287019	0.737267
Chad	TCD	DTP3, HepB3, Hib3, PCV3, RotaC	82.103	9.50704	292.346	78197.7	3913.54	527139	49772.3	2490.94	335521	699.699	79.8561	2596.54	94.0008	10.8883	339.517	5977.23	3115.73	10825.2	74.2961	7.74471	216.231	0.0786931	0.00027705	0.38083	0.123635	0.000435275	0.598325	8.70718	1.06076	26.6954	64.8028	7.5484	193.896
Togo	TGO	DTP3, HepB3, Hib3, PCV3, RotaC	66.1427	6.81971	238.088	75616.5	5495.81	552939	69274.6	5034.88	506564	674.512	78.4571	2593.96	74.3519	9.01056	272.214	2701.52	1389.14	5007	41.5301	5.05016	121.817	0.0365347	0.000128625	0.176807	0.0398794	0.000140401	0.192993	4.04247	0.492479	12.3938	37.0297	4.31332	110.796
Tunisia	TUN	DTP3, HepB3, Hib3, PCV3, RotaC	56.8957	5.39226	209.451	61472.8	2181.06	451380	52555	1864.65	385899	560.501	68.0138	2149.54	64.3854	6.47435	241.117	1759.09	646.86	3535.55	31.7464	3.86966	93.1758	0.0290705	0.000102347	0.140685	0.0340033	0.000119713	0.164557	3.21657	0.391863	9.86171	28.2	3.28481	84.3771
Tanzania	TZA	DTP3, HepB3, Hib3, PCV3, RotaC	71.7794	8.5338	248.17	78426.6	3761.37	533771	69154.9	3316.7	470668	703.159	93.0292	2621.95	81.172	9.5356	288.991	25467.6	12621.6	44673.4	359.646	43.8422	1055.59	0.330111	0.0011622	1.59755	0.374369	0.00131802	1.81173	36.5259	4.44981	111.985	319.4	37.2046	955.676
Uganda	UGA	DTP3, HepB3, Hib3, PCV3, RotaC	84.9706	6.05779	295.391	73965.8	3598.74	527498	63781	3103.21	454864	676.904	83.0298	2583.37	99.5226	10.0979	355.097	15227.8	7661.95	28368.5	182.616	26.5889	538.209	0.208208	0.000733027	1.00761	0.241456	0.000850079	1.16851	23.0377	2.8066	70.6315	157.797	18.3806	472.142
South Africa	ZAF	DTP3, HepB3, Hib3, PCV3, RotaC	66.0424	9.65841	237.593	81207.3	4586.44	591517	121153	6842.51	882485	722.829	86.9417	2709.02	73.0244	10.5135	269.762	12160.7	6384.59	21414.8	188.527	22.8447	553.063	0.153048	0.000538827	0.740665	0.102586	0.000361168	0.496457	16.9344	2.06305	51.9191	169.545	19.7491	507.295
Zambia	ZMB	DTP3, HepB3, Hib3, PCV3, RotaC	91.2267	9.55651	328.781	77548.9	4089.19	552553	61569.8	3246.61	438698	693.904	99.6934	2647.01	106.779	14.9443	392.771	6775.54	3514.79	12036.2	75.3911	11.4313	222.216	0.088925	0.000313073	0.430346	0.112003	0.000394324	0.542033	9.83932	1.19869	30.1664	64.8551	7.55449	194.052
Zimbabwe	ZWE	DTP3, HepB3, Hib3, PCV3, RotaC	71.4244	8.30315	253.148	75707.2	3514.71	535243	88035.1	4087.03	622400	670.951	60.7718	2598.36	80.9136	9.93536	295.287	3992.61	1991.24	7329.83	57.0288	8.47588	169.161	0.0549825	0.000193574	0.266084	0.0472831	0.000166467	0.228823	6.08367	0.741151	18.6519	50.4092	5.8718	150.829
Angola	AGO	MCV1, RCV1, MenA, YFV	251.32	35.9888	826.584	151426	9674.51	1.00436e+06	121645	7771.8	806830	1353.47	195.306	4773.49	316.343	43.1058	1057.86	8079.36	5926.2	10476.5	31.9481	4.80274	97.6713	0.0532907	0.000474258	0.265699	0.0663375	0.000590366	0.330748	5.90837	0.550518	18.6229	25.6935	3.20054	80.4775
Burundi	BDI	MCV1, RCV1, MenA, YFV	150.744	22.1336	488.153	118745	6194.07	805682	107029	5582.94	726190	1078.63	119.919	3645.17	178.614	21.7478	590.862	2453.37	1729.08	3338.47	16.2544	2.5156	49.8555	0.0207248	0.000184439	0.10333	0.0229934	0.000204628	0.114641	2.29777	0.214096	7.24245	13.7951	1.7184	43.2092
Benin	BEN	MCV1, RCV1, MenA, YFV	122.014	16.4848	432.081	135818	5552.34	916653	107400	4390.61	724859	1212.63	155.006	4477.22	137.987	20.4722	505.149	2326.12	1147.05	4033.72	18.9372	2.27817	57.7584	0.017407	0.000154913	0.0867887	0.0220128	0.000195902	0.109752	1.92993	0.179823	6.08304	16.8058	2.09344	52.6396
Burkina Faso	BFA	MCV1, RCV1, MenA, YFV	128.195	19.4609	419.098	138550	7851.36	945417	96597.6	5473.99	659147	1260.53	159.134	4383.58	143.771	19.7469	482.918	5023.42	3409.53	6837.66	39.2347	4.71939	119.668	0.0358198	0.000318776	0.178592	0.0513765	0.000457222	0.256155	3.97136	0.370035	12.5175	34.842	4.34013	109.133
Botswana	BWA	MCV1, RCV1, MenA, YFV	102.621	12.8844	348.617	114047	6755.18	747577	134953	7993.44	884613	1023.42	132.338	3636.4	115.331	12.6815	395.484	313.457	192.571	451.325	3.0764	0.316016	9.33063	0.00276658	2.4621e-05	0.0137937	0.00233801	2.0807e-05	0.0116569	0.306733	0.0285801	0.966806	2.73914	0.341204	8.57958
Central African Republic	CAF	MCV1, RCV1, MenA, YFV	165.139	26.5326	539.119	134359	6422.11	882970	104272	4984.04	685251	1212.38	129.915	4260.48	195.275	25.3232	639.837	831.15	622.787	1072.72	5.01934	0.612226	15.2447	0.00614176	5.46583e-05	0.0306219	0.00791388	7.04291e-05	0.0394574	0.680941	0.0634473	2.14629	4.28495	0.53376	13.4214
CÃ´te dâ€™Ivoire	CIV	MCV1, RCV1, MenA, YFV	194.512	26.6441	670.041	212195	9907.13	1.45924e+06	179575	8384.15	1.23492e+06	1932.38	243.391	6914.25	219.477	25.5321	761.774	9201.24	5603.08	14258	47.596	5.72538	145.178	0.0436335	0.000388314	0.21755	0.0515595	0.000458851	0.257067	4.83767	0.450754	15.2481	42.2594	5.2641	132.366
Cameroon	CMR	MCV1, RCV1, MenA, YFV	86.2947	11.6842	278.76	104685	6462.32	692173	81324.6	5020.28	537717	948.76	124.102	3185.39	96.1855	13.1761	319.75	3653.97	2622.01	4860.68	42.3608	4.35411	128.546	0.035189	0.000313162	0.175447	0.0452968	0.000403116	0.225842	3.90142	0.363518	12.2971	37.9924	4.73258	119.001
Congo - Kinshasa	COD	MCV1, RCV1, MenA, YFV	146.882	21.1037	476.194	118814	6091.25	789830	88678.7	4546.29	589501	1086.95	173.12	3745.31	172.377	23.6388	574.67	20524.1	16723.8	25075.3	140.34	17.1126	426.264	0.171106	0.00152274	0.853105	0.229252	0.00204021	1.14301	18.9706	1.7676	59.7943	119.845	14.9286	375.38
Congo - Brazzaville	COG	MCV1, RCV1, MenA, YFV	301.758	37.1141	1010.37	211116	12574.5	1.46933e+06	214551	12779	1.49323e+06	1894.17	272.32	6992.69	367.241	51.1532	1287.32	1630.22	1099.58	2299.54	5.36595	0.790191	16.3612	0.00770437	6.85646e-05	0.0384127	0.00758104	6.7467e-05	0.0377979	0.854188	0.0795897	2.69236	4.46109	0.555701	13.9731
Comoros	COM	MCV1, RCV1, MenA, YFV	84.1929	13.4055	281.18	123257	8109.6	852626	105962	6971.68	732988	1113.82	115.883	3862.3	91.4455	12.7791	306.626	156.449	110.627	210.531	1.87025	0.214976	5.71334	0.00126267	1.12371e-05	0.00629549	0.00146877	1.30712e-05	0.00732304	0.139993	0.013044	0.441253	1.71282	0.21336	5.36493
Cape Verde	CPV	MCV1, RCV1, MenA, YFV	70.6054	7.94736	233.945	76270.6	2372.49	531103	65206.1	2028.32	454057	688.247	65.8298	2512.23	78.8067	8.20126	270.734	42.0918	24.2566	64.9183	0.602447	0.0724696	1.83757	0.000552621	4.91802e-06	0.00275528	0.000646393	5.75253e-06	0.00322281	0.0612694	0.00570883	0.193118	0.534863	0.0666259	1.67531
Djibouti	DJI	MCV1, RCV1, MenA, YFV	62.9304	8.64486	211.458	69240.2	3503.03	451164	59195.6	2994.85	385714	621.475	70.192	2150.49	70.8772	8.99949	241.914	62.2596	39.869	88.2088	0.98537	0.118532	3.00556	0.000903875	8.04398e-06	0.00450658	0.00105725	9.40892e-06	0.00527127	0.100213	0.00933745	0.315867	0.874829	0.108974	2.74016
Algeria	DZA	MCV1, RCV1, MenA, YFV	103.857	14.0864	356.697	113183	6396.84	751397	96763.6	5468.86	642392	1026.93	148.473	3687.56	116.209	17.2722	412.286	5110.1	3314.85	7626.23	49.0912	5.90529	149.737	0.0450311	0.000400752	0.224518	0.0526722	0.000468753	0.262615	4.99263	0.465192	15.7365	43.5841	5.4291	136.515
Egypt	EGY	MCV1, RCV1, MenA, YFV	21.9332	2.95972	76.9382	14764.6	863.285	102338	20279	1185.71	140561	134.083	15.1447	492.411	26.6603	3.54678	97.1001	1809.22	1008.71	2820.31	81.7824	13.2353	250.608	0.121815	0.00108409	0.607351	0.0886903	0.000789294	0.442196	13.5057	1.25841	42.5694	67.5982	8.42045	211.732
Eritrea	ERI	MCV1, RCV1, MenA, YFV	131.5	16.1053	434.429	141037	8652.04	974979	120576	7396.9	833540	1289.64	161.497	4576.09	148.706	18.2395	503.487	786.895	525.665	1096.45	6.0378	0.7263	18.4164	0.00553845	4.92891e-05	0.0276138	0.00647824	5.76527e-05	0.0322995	0.614051	0.0572147	1.93546	5.36047	0.667734	16.7902
Ethiopia	ETH	MCV1, RCV1, MenA, YFV	83.4475	11.9943	272.719	100308	4987.22	666932	99046.7	4924.52	658547	902.794	134.157	3180.02	92.867	14.1012	307.462	17171.1	11970.9	23444.9	207.079	21.2873	628.583	0.170425	0.00151668	0.849711	0.172595	0.00153599	0.860529	18.8951	1.76057	59.5564	185.947	23.1628	582.428
Gabon	GAB	MCV1, RCV1, MenA, YFV	182.38	28.2505	601.883	156417	8125.86	1.06095e+06	144127	7487.36	977587	1426.35	181.488	4995.76	213.467	29.1594	715.385	341.667	225.08	484.622	1.8707	0.190977	5.6339	0.00217153	1.93254e-05	0.0108269	0.00235671	2.09734e-05	0.0117502	0.240759	0.022433	0.758862	1.60878	0.2004	5.03906
Ghana	GHA	MCV1, RCV1, MenA, YFV	191.126	32.0972	636.174	193932	11337.9	1.29135e+06	231369	13526.6	1.54063e+06	1743.59	263.03	6150.02	214.789	28.119	730.132	8400.02	6322.22	11027.8	43.8504	5.28685	133.711	0.0432357	0.000384774	0.215566	0.03624	0.000322516	0.180687	4.79357	0.446645	15.1091	38.5833	4.80617	120.851
Guinea	GIN	MCV1, RCV1, MenA, YFV	175.369	18.0469	585.01	290108	15244.7	1.90067e+06	199257	10470.6	1.30545e+06	2592.83	302.771	9323.05	189.271	22.9495	637.772	5305.02	3540.63	7537.49	30.7191	3.52342	93.9839	0.0185222	0.000164837	0.0923488	0.0269674	0.000239995	0.134455	2.05357	0.191343	6.47275	28.3258	3.52844	88.7227
Gambia	GMB	MCV1, RCV1, MenA, YFV	131.342	21.0127	429.03	240433	14754.3	1.67761e+06	112179	6883.9	782724	2188.37	351.323	7754.68	141.11	20.8615	467.068	1057.91	729.956	1481.83	8.16823	0.846446	24.9957	0.00437903	3.89709e-05	0.0218331	0.00938558	8.35265e-05	0.046795	0.485506	0.0452374	1.53029	7.60937	0.94787	23.8342
Guinea-Bissau	GNB	MCV1, RCV1, MenA, YFV	218.072	33.3228	730.242	234200	15621.4	1.57869e+06	200225	13355.3	1.34967e+06	2147.68	302.604	7593.81	245.775	30.2646	835.848	662.204	479.076	889.225	3.04817	0.366671	9.2975	0.00279607	2.48835e-05	0.0139408	0.00327053	2.91058e-05	0.0163063	0.310002	0.0288847	0.977112	2.70622	0.337104	8.47648
Equatorial Guinea	GNQ	MCV1, RCV1, MenA, YFV	145.798	18.1118	488.999	157786	12060.5	1.11026e+06	134896	10310.9	949194	1426.93	210.51	5047.45	162.766	25.2945	567.143	143.209	97.1471	207.661	0.994516	0.119632	3.03346	0.000912265	8.11864e-06	0.00454841	0.00106706	9.49626e-06	0.0053202	0.101143	0.00942412	0.318799	0.88295	0.109986	2.76559
Kenya	KEN	MCV1, RCV1, MenA, YFV	112.029	17.8367	380.984	95031	4519.54	644485	110534	5256.86	749626	859.401	125.04	3130.99	130.731	20.2	458.746	5937.72	4170.18	8189.39	52.5068	5.35916	158.131	0.0624141	0.000555451	0.311187	0.05366	0.000477544	0.26754	6.91989	0.644767	21.8112	45.0247	5.60855	141.027
Liberia	LBR	MCV1, RCV1, MenA, YFV	240.504	37.4316	784.172	258330	14270.7	1.68849e+06	227474	12566.2	1.48681e+06	2312.68	367.299	8158.33	271.153	34.9083	896.825	2006.47	1548.86	2471.3	8.32625	1.01852	25.4129	0.00781415	6.95416e-05	0.0389601	0.00887412	7.89747e-05	0.0442449	0.86636	0.0807239	2.73073	7.37625	0.918832	23.104
Libya	LBY	MCV1, RCV1, MenA, YFV	104.885	14.6333	348.444	113442	5585.23	768559	96984.7	4774.99	657065	1040.26	112.788	3591.3	117.196	16.568	403.007	714.359	435.024	1040.91	6.86079	0.8253	20.9267	0.00629337	5.60075e-05	0.0313777	0.00736126	6.55111e-05	0.0367021	0.69775	0.0650135	2.19927	6.09114	0.75875	19.0788
Lesotho	LSO	MCV1, RCV1, MenA, YFV	101.054	11.3594	335.207	142031	9129.54	970865	208676	13413.4	1.42643e+06	1284.94	192.73	4515.8	111.065	12.5577	374.508	260.039	170.123	361.803	2.52933	0.290068	7.70819	0.00181984	1.61955e-05	0.00907342	0.00123863	1.10231e-05	0.00617562	0.201766	0.0187998	0.635958	2.30215	0.286771	7.21085
Morocco	MAR	MCV1, RCV1, MenA, YFV	16.2224	1.81134	62.4359	20680.9	346.559	150056	22551.4	377.904	163628	187.9	18.5458	758.739	17.8626	1.41761	70.2644	717.403	251.477	1444.78	44.1513	5.05492	134.561	0.0341426	0.00030385	0.170229	0.0313106	0.000278647	0.15611	3.78541	0.352709	11.9314	39.8962	4.96972	124.964
Madagascar	MDG	MCV1, RCV1, MenA, YFV	117.256	20.8024	382.346	92915.4	5833.8	613375	82525	5181.43	544783	841.683	108.492	2858.4	138.758	20.3462	460.514	3842.2	3026.98	4757.88	32.7534	4.00282	99.4696	0.0411455	0.000366172	0.205145	0.0463259	0.000412275	0.230974	4.56182	0.425052	14.3786	27.8706	3.47173	87.2968
Mali	MLI	MCV1, RCV1, MenA, YFV	151.45	15.8751	496.096	179814	9058.32	1.19058e+06	130875	6592.98	866545	1626.65	208.97	5818.71	169.275	16.336	569.826	5512.84	3829.63	7621.43	36.5501	3.75728	110.913	0.0306959	0.000273176	0.153045	0.0421741	0.000375326	0.210273	3.40327	0.317103	10.7269	32.7512	4.07969	102.584
Mozambique	MOZ	MCV1, RCV1, MenA, YFV	132.64	17.7113	439.843	103852	6351.02	706842	102939	6295.15	700625	950.976	132.376	3318.87	157.732	18.216	538.454	6298.81	4185.29	8663.83	47.0172	7.27742	144.241	0.0599046	0.000533118	0.298675	0.0604363	0.000537849	0.301326	6.64166	0.618843	20.9342	39.9235	4.97311	125.049
Mauritania	MRT	MCV1, RCV1, MenA, YFV	129.528	21.8699	432.01	139226	9059.12	941758	119029	7744.92	805138	1283.15	158.231	4461.86	145.929	11.8525	489.48	963.466	640.971	1329.95	7.4451	0.895588	22.709	0.00682936	6.07775e-05	0.0340501	0.0079882	7.10905e-05	0.0398279	0.757175	0.0705504	2.38658	6.6099	0.82337	20.7037
Mauritius	MUS	MCV1, RCV1, MenA, YFV	103.366	14.4616	348.555	115818	3748.76	740636	99016.3	3204.93	633193	1017.53	148.193	3689.99	116.146	14.0595	400.269	80.4782	50.1604	116.944	0.776472	0.0934035	2.36838	0.000712254	6.33866e-06	0.00355118	0.000833113	7.41424e-06	0.00415377	0.078968	0.00735791	0.248903	0.689366	0.0858717	2.15925
Malawi	MWI	MCV1, RCV1, MenA, YFV	64.2498	8.71772	219.084	58936.1	2595.05	417163	59987.9	2641.36	424608	527.816	68.9501	1912.04	74.0584	9.49345	259.407	1720.6	957.981	2657.61	26.6824	2.72548	80.45	0.02943	0.000261911	0.146733	0.028914	0.000257319	0.144161	3.26292	0.304026	10.2846	23.1067	2.87831	72.3752
Namibia	NAM	MCV1, RCV1, MenA, YFV	86.6794	14.0897	301.33	113526	7846.77	778772	112343	7765.03	770659	1038.06	125.499	3697.41	95.5949	13.9828	335.007	363.803	228.266	536.908	4.18546	0.479349	12.7543	0.00321175	2.85828e-05	0.0160133	0.00324556	2.88837e-05	0.0161818	0.356089	0.0331789	1.12237	3.78512	0.471499	11.8558
Niger	NER	MCV1, RCV1, MenA, YFV	120.67	20.0946	398.451	141245	7253.14	930592	94666.4	4861.26	623710	1270.92	214.918	4448.73	134.792	21.2448	451.26	6479.9	5092.18	8134.97	53.8638	5.5366	163.411	0.0458737	0.00040825	0.228719	0.0684448	0.000609121	0.341255	5.08604	0.473896	16.031	48.1957	6.00355	150.959
Nigeria	NGA	MCV1, RCV1, MenA, YFV	128.448	19.6656	422.925	131843	8141.25	864879	110958	6851.6	727875	1178.47	195.408	4229.07	146.057	22.1854	494.491	32887.5	24411.9	42961.8	254.063	28.9449	772.902	0.248924	0.00221528	1.24109	0.295777	0.00263225	1.4747	27.5983	2.5715	86.9885	223.687	27.8639	700.637
Rwanda	RWA	MCV1, RCV1, MenA, YFV	125.342	15.49	426.244	101358	5493.52	699389	118646	6430.46	818673	908.153	111.436	3325.94	147.011	19.8232	510.671	2273.86	1436.01	3315.45	18.0295	2.20047	54.7641	0.022231	0.000197844	0.11084	0.0189919	0.000169017	0.0946904	2.46477	0.229657	7.76882	15.3927	1.91741	48.2133
Sudan	SDN	MCV1, RCV1, MenA, YFV	68.4407	9.05199	232.181	72646	3999.8	493605	57578.8	3170.22	391228	656.859	88.2893	2367.92	77.5376	10.4583	269.754	4692.03	2890.05	6775.54	68.056	8.20272	207.553	0.0647162	0.000575938	0.322665	0.0816511	0.000726649	0.407099	7.17512	0.668548	22.6156	60.1886	7.49747	188.524
Senegal	SEN	MCV1, RCV1, MenA, YFV	94.5463	10.636	313.307	206380	11555.1	1.37242e+06	93740	5248.45	623365	1887.36	199.934	6535.83	100.277	13.0022	337.097	4984.73	3502.6	7019.92	53.0499	5.51745	162.933	0.0241897	0.000215275	0.120606	0.0532566	0.000473954	0.265529	2.68192	0.249891	8.4533	50.0061	6.22907	156.63
Sierra Leone	SLE	MCV1, RCV1, MenA, YFV	186.143	30.3557	602.717	273160	13132.5	1.79295e+06	212742	10227.8	1.39638e+06	2442.18	332.673	8628.8	202.35	32.8679	671.549	3297.37	2381.02	4451.84	18.1181	2.08272	55.354	0.0121219	0.000107878	0.0604379	0.0155645	0.000138515	0.0776021	1.34396	0.125225	4.23611	16.6018	2.06802	52.0003
Somalia	SOM	MCV1, RCV1, MenA, YFV	163.607	23.9295	552.152	180185	8835.37	1.20371e+06	154046	7553.63	1.02909e+06	1619.75	238.39	5692.81	184.733	23.3213	623.029	4302.16	3082.52	5760.76	26.1437	3.14489	79.7433	0.0239815	0.000213422	0.119568	0.0280508	0.000249637	0.139857	2.65885	0.24774	8.38055	23.2109	2.89129	72.7016
South Sudan	SSD	MCV1, RCV1, MenA, YFV	96.6499	6.96547	405.844	86117.5	2351.89	663358	61325.8	1674.83	472389	770.281	44.3281	3496.13	111.577	6.43632	474.145	836.576	209.164	1895.6	8.70362	0.8885	26.2056	0.0097332	8.662e-05	0.0485282	0.013668	0.000121637	0.0681462	1.07913	0.100548	3.40135	7.51533	0.936157	23.5397
SÃ£o TomÃ© & PrÃ­ncipe	STP	MCV1, RCV1, MenA, YFV	153.548	22.2558	519.427	127656	6289.58	876187	141212	6957.49	969232	1143.15	115.549	4089.62	179.928	23.2731	623.061	42.9877	24.1008	70.721	0.28315	0.0288959	0.854067	0.000343246	3.0547e-06	0.00171137	0.000310295	2.76145e-06	0.00154708	0.0380559	0.00354589	0.11995	0.242133	0.0301616	0.758413
Swaziland	SWZ	MCV1, RCV1, MenA, YFV	11.9156	1.40997	40.2648	15313.9	747.666	103372	11876.6	579.847	80169.7	138.696	17.5171	498.844	13.1572	2.04792	46.0722	21.3482	14.1319	29.8014	1.80491	0.206802	5.50082	0.00137176	1.22079e-05	0.0068394	0.00176878	1.57411e-05	0.00881885	0.152088	0.014171	0.479375	1.63367	0.2035	5.11702
Seychelles	SYC	MCV1, RCV1, MenA, YFV	144.279	22.4196	480.374	154098	7913.88	1.0812e+06	131743	6765.82	924355	1405.51	154.617	4943.6	162.321	24.5453	552.091	13.4773	9.05813	19.211	0.0941961	0.0113311	0.287316	8.64056e-05	7.68962e-07	0.000430805	0.000101067	8.99443e-07	0.000503906	0.00957985	0.000892611	0.0301952	0.0836291	0.0104174	0.261945
Chad	TCD	MCV1, RCV1, MenA, YFV	124.906	18.5425	408.931	116785	6645.2	768779	74333	4229.63	489323	1060.7	130.635	3677.65	142.255	20.5483	475.711	2966.71	2191.44	3841.31	23.9522	2.44973	72.4376	0.025378	0.00022585	0.126531	0.0398716	0.000354835	0.198794	2.81368	0.262167	8.86858	20.8513	2.59737	65.3108
Togo	TGO	MCV1, RCV1, MenA, YFV	152.582	15.0811	551.774	173004	8498.52	1.17634e+06	158494	7785.74	1.07768e+06	1528.61	150.547	5981.67	171.028	18.7434	636.743	2121.61	1050.94	3574.15	14.0947	1.44773	42.7263	0.0124278	0.000110601	0.0619631	0.0135656	0.000120726	0.0676357	1.37788	0.128385	4.34301	12.5678	1.56552	39.365
Tunisia	TUN	MCV1, RCV1, MenA, YFV	7.36868	0.784631	25.984	8070.25	345.069	56581.7	6899.5	295.01	48373.5	73.1512	8.04484	273.131	8.29111	0.863481	29.6834	78.0643	33.8869	145.447	10.6692	1.28342	32.5431	0.0097868	8.70971e-05	0.0487954	0.0114475	0.000101876	0.0570753	1.08507	0.101102	3.42009	9.47231	1.17993	29.6694
Tanzania	TZA	MCV1, RCV1, MenA, YFV	80.574	11.2518	258.182	87007.3	4812.37	574178	76721.2	4243.45	506298	779.628	95.8821	2702	90.2736	13.757	300.243	9880.79	8287.5	11650.5	123.38	14.8422	376.322	0.113438	0.00100953	0.565583	0.128647	0.00114488	0.641411	12.5769	1.17187	39.6418	109.509	13.6412	343.008
Uganda	UGA	MCV1, RCV1, MenA, YFV	85.9391	12.5872	299.718	75939.4	3174.08	508011	65482.9	2737.02	438060	691.928	86.0896	2430.78	100.868	13.5058	353.948	5408.59	2980.51	8714.39	62.965	6.4242	189.477	0.0717217	0.000638283	0.357593	0.0831744	0.000740206	0.414695	7.95183	0.740918	25.0638	54.2336	6.75567	169.871
South Africa	ZAF	MCV1, RCV1, MenA, YFV	90.8041	11.067	306.581	110925	7264.24	751699	165489	10837.5	1.12146e+06	1006.54	149.891	3643.84	100.934	11.4165	341.46	5666.17	3611.75	8443.48	62.4477	6.42032	189.627	0.050807	0.000452154	0.253316	0.0340552	0.000303072	0.169794	5.63301	0.52486	17.755	56.1564	6.9952	175.894
Zambia	ZMB	MCV1, RCV1, MenA, YFV	140.09	19.6321	466.995	117892	4868.21	789930	93600.3	3865.1	627164	1072.51	138.394	3796.11	163.31	22.8234	564.648	3745.12	2345.99	5455.95	26.7985	2.73523	80.7137	0.0315936	0.000281165	0.15752	0.039793	0.000354135	0.198401	3.5028	0.326376	11.0406	22.9899	2.86376	72.0093
Zimbabwe	ZWE	MCV1, RCV1, MenA, YFV	167.226	24.0327	563.179	172082	9214.02	1.16399e+06	200104	10714.4	1.35353e+06	1560.29	191.586	5489.51	189.804	26.7217	635.966	3191.4	2305.85	4280.87	19.1543	2.35393	58.4964	0.018493	0.000164577	0.0922029	0.0159033	0.000141531	0.0792914	2.05032	0.191041	6.46253	16.9165	2.10722	52.9861
Angola	AGO	DTP3, HepB3, Hib3, PCV3, RotaC, MCV1, RCV1, MenA, YFV, MCV2	180.448	27.4722	597.743	109538	7309.72	737985	87995	5872.1	592844	979.884	160.11	3539.39	227.49	33.2692	768.255	26155.5	18376.6	36791.7	145.68	23.6713	433.574	0.243421	0.000856602	1.18378	0.303016	0.00106632	1.4736	26.9126	2.45504	82.6311	117.291	13.6036	355.678
Burundi	BDI	DTP3, HepB3, Hib3, PCV3, RotaC, MCV1, RCV1, MenA, YFV, MCV2	110.426	18.6877	367.437	87594.9	4435.73	601184	78952.4	3998.08	541869	788.075	109.737	2835.98	130.756	16.3645	438.312	8640.04	5945.68	12783.8	79.325	12.7756	237.514	0.101187	0.000356071	0.493137	0.112263	0.000395048	0.547118	11.1845	1.01901	34.4317	67.2641	7.79537	204.634
Benin	BEN	DTP3, HepB3, Hib3, PCV3, RotaC, MCV1, RCV1, MenA, YFV, MCV2	94.6485	13.8029	311.339	102469	7928.67	691613	81029	6269.73	546905	935.618	159.356	3328.95	106.553	13.1584	359.928	7285.12	4816.81	11245.7	77.5515	8.06923	228.37	0.0712772	0.000250946	0.346385	0.0901367	0.000317345	0.438037	7.88304	0.746387	24.1772	68.8564	7.99226	208.111
Burkina Faso	BFA	DTP3, HepB3, Hib3, PCV3, RotaC, MCV1, RCV1, MenA, YFV, MCV2	79.9177	12.8404	259.122	87158	4459.4	587520	60766.8	3109.11	409621	793.799	104.692	2760.28	89.9637	14.6114	298.224	14102.8	9626.22	20954.8	180.367	19.5203	533.868	0.164872	0.000580081	0.802129	0.236476	0.000832012	1.1505	18.225	1.66168	56.0041	160.206	18.576	486.359
Botswana	BWA	DTP3, HepB3, Hib3, PCV3, RotaC, MCV1, RCV1, MenA, YFV, MCV2	69.8722	11.2239	233.326	78334	4605.78	512881	92693.1	5450.04	606895	695.366	94.0685	2436.05	78.6494	11.1875	268.361	988.606	646.232	1511.23	14.6221	1.51812	43.3085	0.0131597	4.63072e-05	0.0641257	0.0111212	3.91338e-05	0.054192	1.45456	0.132529	4.4775	13.0119	1.50802	39.5813
Central African Republic	CAF	DTP3, HepB3, Hib3, PCV3, RotaC, MCV1, RCV1, MenA, YFV, MCV2	119.157	21.2285	392.281	96885.7	4312.89	642618	75190.5	3347.12	498720	873.722	117.321	3021.89	139.334	22.2916	469.506	2353.15	1584.99	3513.26	20.2259	3.14703	60.1402	0.0247243	8.70478e-05	0.120162	0.0318581	0.000112164	0.154833	2.73448	0.25888	8.38714	17.2592	2.0032	52.1743
CÃ´te dâ€™Ivoire	CIV	DTP3, HepB3, Hib3, PCV3, RotaC, MCV1, RCV1, MenA, YFV, MCV2	101.482	15.5651	339.16	110308	4615.23	755640	93350.6	3905.75	639479	998.739	118.893	3545.38	114.205	17.2976	389.503	19401.1	12711.5	28863	193.984	20.1831	571.274	0.17779	0.000625948	0.864024	0.210085	0.000739651	1.02097	19.6631	1.8617	60.3078	172.292	19.9979	520.764
Cameroon	CMR	DTP3, HepB3, Hib3, PCV3, RotaC, MCV1, RCV1, MenA, YFV, MCV2	75.4447	11.2091	248.966	91086	4892.02	598300	70760.5	3800.38	464792	819.608	103.478	2896.9	84.2652	13.91	287.288	13030.9	8735.01	19862.1	175.708	20.3076	518.72	0.145777	0.000513228	0.708383	0.187651	0.000660649	0.911862	16.1221	1.52659	49.4444	157.486	18.2802	475.92
Congo - Kinshasa	COD	DTP3, HepB3, Hib3, PCV3, RotaC, MCV1, RCV1, MenA, YFV, MCV2	111.127	18.0409	371.125	91516.7	5667.01	634575	68304.8	4229.66	473625	823.333	95.0045	2923.98	130.032	19.5667	444.604	61537.9	41399	92955.9	563.046	87.565	1674.04	0.685762	0.0024144	3.33294	0.918803	0.00323488	4.46556	75.8451	7.18024	232.634	480.583	55.7787	1452.88
Congo - Brazzaville	COG	DTP3, HepB3, Hib3, PCV3, RotaC, MCV1, RCV1, MenA, YFV, MCV2	160.123	19.3992	514.618	111185	7334.08	785032	112994	7453.39	797803	1005.81	163.796	3596.58	192.461	31.1635	659.46	3369.87	2365.86	4918.98	21.1221	3.15131	62.5534	0.0303851	0.00010698	0.147689	0.0298987	0.000105267	0.145325	3.36065	0.318119	10.3085	17.6032	2.04302	53.2274
Comoros	COM	DTP3, HepB3, Hib3, PCV3, RotaC, MCV1, RCV1, MenA, YFV, MCV2	57.8542	7.13928	197.309	84957.6	4504.45	575765	73036.7	3872.4	494975	771.735	113.07	2741.77	62.7515	8.9229	219.165	420.2	267.128	660.669	7.43826	0.970511	22.2035	0.00502111	1.76782e-05	0.0244045	0.00584065	2.05636e-05	0.0283878	0.555338	0.0525711	1.7034	6.81482	0.790942	20.6041
Cape Verde	CPV	DTP3, HepB3, Hib3, PCV3, RotaC, MCV1, RCV1, MenA, YFV, MCV2	52.0966	5.58239	176.073	56844.8	3012.25	384901	48598.4	2575.26	329064	513.598	68.4528	1917.46	58.4745	7.3265	202.356	147.574	84.632	250.927	2.90589	0.427363	8.73329	0.00266905	9.39362e-06	0.0130182	0.00312194	1.09876e-05	0.0152272	0.295028	0.0254887	0.907248	2.57998	0.298944	7.85362
Djibouti	DJI	DTP3, HepB3, Hib3, PCV3, RotaC, MCV1, RCV1, MenA, YFV, MCV2	58.3374	7.68758	202.637	63129.7	3235.06	431468	53971.6	2765.76	368875	581.263	59.3506	2109.17	65.6629	8.64485	232.566	273.336	172.611	434.895	4.78158	0.703106	14.374	0.00439169	1.54584e-05	0.0214354	0.00513689	1.80815e-05	0.0250727	0.485439	0.0419343	1.49327	4.24529	0.491829	12.9297
Algeria	DZA	DTP3, HepB3, Hib3, PCV3, RotaC, MCV1, RCV1, MenA, YFV, MCV2	68.7234	9.98301	234.043	74399	4421.05	511411	63606	3779.7	437221	679.172	107.63	2474.66	77.6624	10.4695	272.053	18163.5	11750.3	28145.6	268.175	28.9948	794.349	0.246345	0.000866659	1.19925	0.288147	0.00101372	1.40274	27.2256	2.48142	83.7381	238.108	27.6019	723.619
Egypt	EGY	DTP3, HepB3, Hib3, PCV3, RotaC, MCV1, RCV1, MenA, YFV, MCV2	59.7217	5.95059	216.082	40251.3	2073.83	302147	55284.7	2848.38	414995	370.408	38.8585	1458.13	72.9497	7.20149	271.961	24592.8	11654.8	48336.1	411.817	54.0334	1221.16	0.615081	0.0021651	3.00262	0.447823	0.00157635	2.18613	67.9884	5.87298	209.156	340.903	39.4932	1038.39
Eritrea	ERI	DTP3, HepB3, Hib3, PCV3, RotaC, MCV1, RCV1, MenA, YFV, MCV2	73.5263	9.28994	244.762	80033	4051.16	526855	68422.7	3463.47	450424	720.432	103.302	2557.61	82.9309	9.27308	282.07	2103.39	1380.52	3152.24	29.426	4.36254	88.4341	0.0270287	9.51131e-05	0.131729	0.0316151	0.000111252	0.154082	2.98758	0.272194	9.19749	26.1256	3.02773	79.4823
Ethiopia	ETH	DTP3, HepB3, Hib3, PCV3, RotaC, MCV1, RCV1, MenA, YFV, MCV2	72.7645	9.64333	243.041	86041.2	5100.74	592442	84959.6	5036.61	584994	794.004	100.833	2789.83	80.3985	10.05	274.228	60854.4	38285.9	95401	866.23	100.13	2558.02	0.712034	0.00250676	3.45983	0.721099	0.00253867	3.50388	78.7446	7.45668	241.493	777.356	90.2336	2348.93
Gabon	GAB	DTP3, HepB3, Hib3, PCV3, RotaC, MCV1, RCV1, MenA, YFV, MCV2	104.732	17.4438	358.415	91577.5	4602.01	617477	84381.8	4240.41	568958	815.682	95.4873	3045.74	121.86	19.1555	424.196	865.901	554.078	1360.35	8.39905	1.26103	24.9821	0.00975676	3.43433e-05	0.0473872	0.0105888	3.7272e-05	0.0514282	1.07882	0.0935404	3.29856	7.23251	0.839706	21.8374
Ghana	GHA	DTP3, HepB3, Hib3, PCV3, RotaC, MCV1, RCV1, MenA, YFV, MCV2	86.0573	14.273	281.129	87037.6	4608.23	590327	103839	5497.8	704283	783.505	118.934	2765.76	97.6052	14.7027	323.369	18588.7	12357.9	26534	219.155	32.444	658.165	0.216614	0.000762229	1.05549	0.181565	0.000638897	0.88471	23.9426	2.1815	73.6993	193.048	22.3736	587.223
Guinea	GIN	DTP3, HepB3, Hib3, PCV3, RotaC, MCV1, RCV1, MenA, YFV, MCV2	78.0947	11.0138	254.689	128947	6320.38	855348	88565.2	4341.07	587484	1161.19	120.758	4054.52	84.3746	11.0812	279.127	9306.9	6339.24	13372.5	120.853	17.2761	362.006	0.0730494	0.000257192	0.355063	0.106356	0.000374459	0.516954	8.0794	0.764796	24.7828	111.772	12.9722	337.969
Gambia	GMB	DTP3, HepB3, Hib3, PCV3, RotaC, MCV1, RCV1, MenA, YFV, MCV2	57.7632	9.46304	188.803	106616	7317.16	718292	49743.8	3413.97	335133	958.507	161.119	3360.77	61.7892	9.45701	204.464	2207.67	1560.05	3107.35	38.9567	5.54766	117.341	0.0209104	7.35714e-05	0.101834	0.0448172	0.000157686	0.218261	2.3111	0.210609	7.11088	36.2869	4.20602	110.324
Guinea-Bissau	GNB	DTP3, HepB3, Hib3, PCV3, RotaC, MCV1, RCV1, MenA, YFV, MCV2	112.877	17.9031	379.449	121631	8075.55	809856	103986	6904.03	692371	1106.98	146.203	3922.5	127.624	18.9885	440.579	1354.88	960.216	1912.41	12.2485	1.27432	36.0733	0.011233	3.95486e-05	0.054594	0.0131391	4.62594e-05	0.0638578	1.24236	0.117616	3.81058	10.8781	1.26257	32.8853
Equatorial Guinea	GNQ	DTP3, HepB3, Hib3, PCV3, RotaC, MCV1, RCV1, MenA, YFV, MCV2	83.1309	12.3686	272.848	90947.2	3555.85	610982	77753.5	3040.01	522348	812.147	132.175	2943.8	93.4525	13.336	318.617	360.363	230.585	563.815	4.4489	0.463042	13.0947	0.00408013	1.4362e-05	0.0198172	0.00477247	1.6799e-05	0.0231799	0.451151	0.0391168	1.37949	3.95133	0.45875	11.931
Kenya	KEN	DTP3, HepB3, Hib3, PCV3, RotaC, MCV1, RCV1, MenA, YFV, MCV2	85.5982	12.9776	291.967	70406.1	3349.08	498310	81892.1	3895.45	579604	646.617	61.8499	2322.23	99.353	13.7069	347.266	20030.4	12691.2	31736.4	240.664	38.1194	720.031	0.286545	0.00100814	1.39422	0.246355	0.000866744	1.19867	31.6732	2.88766	97.3451	206.482	23.9407	626.963
Liberia	LBR	DTP3, HepB3, Hib3, PCV3, RotaC, MCV1, RCV1, MenA, YFV, MCV2	117.606	16.9942	380.653	125265	8994.94	816096	110302	7920.54	718618	1114.24	135.736	3934.4	132.681	22.407	445.071	3964.76	2912.6	5689.41	34.468	3.58577	101.418	0.032334	0.000113837	0.157124	0.03672	0.000129278	0.178437	3.57596	0.338604	10.9671	30.5405	3.54498	92.294
Libya	LBY	DTP3, HepB3, Hib3, PCV3, RotaC, MCV1, RCV1, MenA, YFV, MCV2	70.0314	10.7683	229.577	75379.1	4093.79	517031	64443.9	3499.91	442026	683.913	108.189	2410.69	78.8222	11.1133	264.174	2322.86	1516.67	3463.21	34.1468	5.02103	102.652	0.0313623	0.000110394	0.153086	0.036684	0.000129127	0.179063	3.46666	0.299462	10.6642	30.317	3.51225	92.3394
Lesotho	LSO	DTP3, HepB3, Hib3, PCV3, RotaC, MCV1, RCV1, MenA, YFV, MCV2	57.3788	8.36014	195.064	80511.9	5119.42	565273	118291	7521.62	830517	729.747	83.3539	2654.83	63.301	9.11362	216.212	828.867	536.262	1262.82	14.5512	1.5188	43.0868	0.010479	3.68797e-05	0.0509572	0.00713228	2.51013e-05	0.0346829	1.15865	0.105721	3.55659	13.2511	1.53705	40.1634
Morocco	MAR	DTP3, HepB3, Hib3, PCV3, RotaC, MCV1, RCV1, MenA, YFV, MCV2	34.0901	3.45065	124.426	43384.6	2097.09	317753	47308.6	2286.77	346492	395.092	35.3442	1505.32	37.7569	3.11378	140.225	7272.96	3698.02	13836.8	220.715	25.4802	656.643	0.170691	0.00060084	0.833276	0.156533	0.000551003	0.764161	18.8674	1.6298	58.0435	199.21	23.0781	606.805
Madagascar	MDG	DTP3, HepB3, Hib3, PCV3, RotaC, MCV1, RCV1, MenA, YFV, MCV2	107.435	15.631	359.387	85341.8	5320	590034	75798.3	4725.08	524052	774.949	109.114	2772.5	125.871	17.777	437.043	14293	9228.12	22263.4	136.111	21.2354	404.843	0.170819	0.00060139	0.830061	0.192327	0.000677108	0.934571	18.8915	1.78885	57.9374	115.777	13.4389	349.868
Mali	MLI	DTP3, HepB3, Hib3, PCV3, RotaC, MCV1, RCV1, MenA, YFV, MCV2	93.8947	14.5053	307.845	111820	6795.87	741419	81386.7	4946.28	539632	1011.55	116.297	3503.29	105.004	13.6136	348.09	13301.8	9258.97	18971.2	144.319	16.679	426.136	0.121061	0.000426231	0.588426	0.16633	0.000585613	0.80846	13.3896	1.26746	41.0712	129.235	14.9989	390.771
Mozambique	MOZ	DTP3, HepB3, Hib3, PCV3, RotaC, MCV1, RCV1, MenA, YFV, MCV2	98.2585	13.7834	317.114	77341.5	4595.31	510862	76661.2	4554.89	506369	704.115	105.218	2489.94	115.728	14.2018	386.939	20205.5	13487.3	30365.6	208.14	33.3509	623.458	0.265298	0.000933698	1.29391	0.267652	0.000941984	1.30539	29.3252	2.53356	90.1764	176.581	20.4609	537.503
Mauritania	MRT	DTP3, HepB3, Hib3, PCV3, RotaC, MCV1, RCV1, MenA, YFV, MCV2	91.21	12.7372	310.034	100042	6577.67	682233	85529.1	5623.46	583262	901.987	138.013	3236.09	102.38	13.5036	354.508	2720.01	1904.96	4118.92	30.3885	3.16177	89.4897	0.0278686	9.81173e-05	0.135435	0.0325975	0.000114766	0.158416	3.08219	0.291824	9.45318	26.9889	3.13261	81.5742
Mauritius	MUS	DTP3, HepB3, Hib3, PCV3, RotaC, MCV1, RCV1, MenA, YFV, MCV2	70.644	11.4121	229.929	76945.9	3535.38	495123	65783.4	3022.5	423296	686.226	97.4625	2452.91	79.2297	12.1447	267.065	260.051	177.239	390.632	3.78299	0.556264	11.3723	0.00347451	1.22301e-05	0.0169593	0.00406408	1.43054e-05	0.019837	0.384058	0.0331764	1.18143	3.3587	0.389111	10.2297
Malawi	MWI	DTP3, HepB3, Hib3, PCV3, RotaC, MCV1, RCV1, MenA, YFV, MCV2	69.3816	9.45733	232.319	62571.6	3513.93	434494	63688.2	3576.64	442248	565.347	61.058	2106.64	79.7449	10.1535	274.287	8923.16	5398.06	14737.4	131.18	20.2462	393.163	0.145067	0.000510396	0.706431	0.142523	0.000501447	0.694046	16.0332	1.46113	49.3285	113.745	13.1844	345.797
Namibia	NAM	DTP3, HepB3, Hib3, PCV3, RotaC, MCV1, RCV1, MenA, YFV, MCV2	63.1589	8.82378	214.354	82182.5	5366.4	542897	81326.3	5310.5	537241	743.818	75.3958	2625.86	69.5453	8.15749	236.579	1178.64	768.274	1811.62	18.9536	2.19242	56.2158	0.0145387	5.11674e-05	0.0706986	0.0146917	5.1706e-05	0.0714429	1.60753	0.146679	4.93445	17.1275	1.98669	51.9125
Niger	NER	DTP3, HepB3, Hib3, PCV3, RotaC, MCV1, RCV1, MenA, YFV, MCV2	85.2919	13.078	277.847	100340	6152.89	675769	67251	4123.84	452920	904.371	98.3329	3104.31	95.1841	14.6188	317.261	21835.4	15854	30866.6	261.694	30.2105	775.488	0.222864	0.000784196	1.08394	0.332519	0.00117004	1.61727	24.6383	2.24699	75.6763	233.957	27.1312	709.829
Nigeria	NGA	DTP3, HepB3, Hib3, PCV3, RotaC, MCV1, RCV1, MenA, YFV, MCV2	95.7915	15.8506	316.213	98153.9	5285.76	662519	82605.4	4448.45	557570	888.776	136.966	3094.56	108.72	14.6175	367.336	89166.7	61172	133594	942.264	97.8944	2772.76	0.923679	0.00325198	4.4907	1.09754	0.00386409	5.33596	102.161	9.66659	313.514	830.307	96.3477	2512.53
Rwanda	RWA	DTP3, HepB3, Hib3, PCV3, RotaC, MCV1, RCV1, MenA, YFV, MCV2	93.8403	14.6303	317.544	77057	4725.05	516657	90199.4	5530.92	604775	693.4	97.1866	2479.89	109.741	14.595	384.957	8060.9	5273.75	12052.8	86.9178	13.8416	260.49	0.107226	0.000377401	0.523162	0.0916026	0.000322412	0.446935	11.8524	1.02392	36.453	74.1493	8.59113	225.77
Sudan	SDN	DTP3, HepB3, Hib3, PCV3, RotaC, MCV1, RCV1, MenA, YFV, MCV2	68.4894	10.2166	231.174	70708	4186.78	473187	56042.8	3318.42	375045	642.659	103.511	2395.21	76.8987	10.0608	267.073	22337.7	13975.2	34110.5	334.463	49.3492	1002.74	0.318308	0.00111991	1.55	0.401602	0.00141296	1.9556	35.1801	3.20607	108.233	295.641	34.2688	898.742
Senegal	SEN	DTP3, HepB3, Hib3, PCV3, RotaC, MCV1, RCV1, MenA, YFV, MCV2	46.0527	6.37043	154.166	99845.5	5242.37	690829	45350.8	2381.14	313781	912.341	110.813	3104.95	48.7343	7.02995	164.904	11306.5	7855.81	15865.7	249.58	37.1803	758.026	0.114085	0.000401426	0.555744	0.251173	0.000883789	1.22354	12.6096	1.14899	38.807	235.528	27.2983	716.282
Sierra Leone	SLE	DTP3, HepB3, Hib3, PCV3, RotaC, MCV1, RCV1, MenA, YFV, MCV2	81.4122	12.2781	266.483	121448	5888.88	812623	94585.5	4586.36	632885	1100.21	143.621	3737.92	89.0519	11.5166	294.662	6891.34	5095.64	9375.82	85.5866	10.9773	256.474	0.0573599	0.000201797	0.279143	0.07365	0.000259106	0.358419	6.33966	0.577917	19.4905	78.4612	9.09646	238.326
Somalia	SOM	DTP3, HepB3, Hib3, PCV3, RotaC, MCV1, RCV1, MenA, YFV, MCV2	96.5263	15.6463	318.612	106604	5415.69	715223	91139.2	4630.04	611466	954.06	117.767	3364.98	108.72	14.2586	364.529	9696.92	6695.38	14274.9	102.028	10.6136	300.537	0.0935725	0.000329452	0.454841	0.10945	0.000385355	0.532021	10.3494	0.979608	31.7471	90.6112	10.516	274.019
South Sudan	SSD	DTP3, HepB3, Hib3, PCV3, RotaC, MCV1, RCV1, MenA, YFV, MCV2	93.1778	10.7478	321.858	82764.9	4354.92	555572	58938.4	3101.22	395633	745.613	115.038	2810.24	108.504	12.3085	381.082	3175.49	1715.72	5251.27	34.2767	5.13412	102.146	0.0383866	0.000135151	0.186581	0.0539048	0.000189788	0.262009	4.24563	0.401891	13.023	29.6551	3.44175	89.6691
SÃ£o TomÃ© & PrÃ­ncipe	STP	DTP3, HepB3, Hib3, PCV3, RotaC, MCV1, RCV1, MenA, YFV, MCV2	90.9579	12.2456	296.221	74944.3	4055.01	508305	82902.9	4485.63	562283	693.815	79.5265	2394.67	107.454	13.1731	356.789	120.256	72.3016	185.629	1.34016	0.210031	4.01197	0.0016269	5.72467e-06	0.00792659	0.00147071	5.17511e-06	0.00716565	0.179821	0.0163845	0.553482	1.14612	0.132833	3.48605
Swaziland	SWZ	DTP3, HepB3, Hib3, PCV3, RotaC, MCV1, RCV1, MenA, YFV, MCV2	37.5349	4.16454	136.011	49292.2	2433.36	349688	38228.2	1887.17	271198	457.259	54.6255	1682.06	41.5292	5.60995	152.923	345.539	180.348	602.843	9.24736	1.06881	27.4866	0.00702847	2.47289e-05	0.034228	0.00906265	3.1886e-05	0.0441342	0.776812	0.0707911	2.39007	8.35918	0.96892	25.414
Seychelles	SYC	DTP3, HepB3, Hib3, PCV3, RotaC, MCV1, RCV1, MenA, YFV, MCV2	74.2956	10.0124	244.725	80446	4451.79	559539	68775.8	3805.97	478367	726.442	87.623	2556.29	83.936	12.5918	285.054	33.8335	22.9377	49.9932	0.46479	0.0683486	1.39709	0.000426896	1.50257e-06	0.00208313	0.000499334	1.75754e-06	0.0024366	0.0471874	0.00407642	0.145138	0.41266	0.0478104	1.25659
Chad	TCD	DTP3, HepB3, Hib3, PCV3, RotaC, MCV1, RCV1, MenA, YFV, MCV2	93.4693	11.2917	309.66	89227.7	4712.87	573267	56792.9	2999.71	364881	802.701	102.316	2786.34	107.582	17.4075	367.261	9016.47	5998.52	13984.2	98.1978	10.1944	288.312	0.104179	0.000366782	0.506269	0.163676	0.000576253	0.795403	11.5218	1.09093	35.337	85.6473	9.94127	258.852
Togo	TGO	DTP3, HepB3, Hib3, PCV3, RotaC, MCV1, RCV1, MenA, YFV, MCV2	89.8212	12.8307	307.113	102242	5843.77	693935	93666.8	5353.65	635735	911.991	120.314	3340.44	101.392	13.0913	346.304	4932.81	3206.08	7818.9	55.647	6.00234	164.115	0.0490138	0.000172568	0.238236	0.0535009	0.000188366	0.260046	5.42102	0.513153	16.6284	49.5917	5.75558	149.952
Tunisia	TUN	DTP3, HepB3, Hib3, PCV3, RotaC, MCV1, RCV1, MenA, YFV, MCV2	35.1894	3.37509	127.965	37911.2	1427.14	278478	32411.5	1220.1	238079	348.887	34.5332	1313.29	39.6489	4.11984	147.25	1853.78	723.374	3625.91	54.1555	7.96261	162.822	0.0497388	0.00017509	0.242867	0.0581788	0.0002048	0.284078	5.4979	0.474902	16.9154	48.0819	5.56992	146.483
Tanzania	TZA	DTP3, HepB3, Hib3, PCV3, RotaC, MCV1, RCV1, MenA, YFV, MCV2	64.075	8.34703	208.79	69201.9	4158.54	458084	61020.7	3666.91	403929	626.67	97.7877	2227.83	72.0263	9.52566	240.689	36629.8	23570.4	56035.7	584.508	86.6621	1756.6	0.538154	0.00189378	2.62309	0.610305	0.00214769	2.97477	59.4846	5.41939	183.143	518.835	60.1269	1578.59
Uganda	UGA	DTP3, HepB3, Hib3, PCV3, RotaC, MCV1, RCV1, MenA, YFV, MCV2	87.1641	12.2225	299.353	75924.2	3430.54	532919	65469.8	2958.17	459538	691.758	90.1606	2497.69	100.778	13.3152	350.782	20906	12345.5	34357.8	245.646	38.93	733.923	0.280225	0.00098662	1.36212	0.324972	0.00114417	1.57963	30.9937	2.93369	95.0734	212.004	24.6044	641.115
South Africa	ZAF	DTP3, HepB3, Hib3, PCV3, RotaC, MCV1, RCV1, MenA, YFV, MCV2	62.337	10.0713	208.998	75956.6	4232.23	537132	113320	6314.06	801349	682.495	91.207	2444.72	69.1584	10.3977	233.055	18844	12574.8	28606.9	309.967	35.7421	919.671	0.252152	0.000887396	1.22953	0.169014	0.000594809	0.824137	27.8721	2.4081	85.6996	278.34	32.2535	847.116
Zambia	ZMB	DTP3, HepB3, Hib3, PCV3, RotaC, MCV1, RCV1, MenA, YFV, MCV2	92.8898	12.7556	311.923	78941.6	4122.52	525938	62675.5	3273.07	417567	709.439	99.4967	2538.53	108.779	13.9832	373.702	11041.9	7452.92	16810.1	120.723	18.6979	361.072	0.14245	0.000501227	0.693882	0.17942	0.000631309	0.873964	15.7446	1.43468	48.4535	103.519	11.9983	314.806
Zimbabwe	ZWE	DTP3, HepB3, Hib3, PCV3, RotaC, MCV1, RCV1, MenA, YFV, MCV2	83.3571	12.2087	278.441	87566.9	4369.38	596551	101826	5080.87	693691	782.576	116.15	2785.9	94.6179	13.2966	323.842	7759.4	5269.21	11123.7	94.4737	14.4501	284.17	0.0912659	0.000321208	0.44515	0.0784856	0.000276228	0.382814	10.0882	0.871567	31.0227	83.3791	9.66121	253.812

## Sheet: A12
Continent	Vaccine	benefit_risk_ratio	benefit_risk_ratio_low	benefit_risk_ratio_high	child_benefit_risk_ratio	child_benefit_risk_ratio_low	child_benefit_risk_ratio_high	sibling_benefit_risk_ratio	sibling_benefit_risk_ratio_low	sibling_benefit_risk_ratio_high	parent_benefit_risk_ratio	parent_benefit_risk_ratio_low	parent_benefit_risk_ratio_high	grandparent_benefit_risk_ratio	grandparent_benefit_risk_ratio_low	grandparent_benefit_risk_ratio_high	vac_deaths_averted	vac_deaths_averted_low	vac_deaths_averted_high	covid_deaths	covid_deaths_low	covid_deaths_high	child_covid_deaths	child_covid_deaths_low	child_covid_deaths_high	sibling_covid_deaths	sibling_covid_deaths_low	sibling_covid_deaths_high	parent_covid_deaths	parent_covid_deaths_low	parent_covid_deaths_high	grandparent_covid_deaths	grandparent_covid_deaths_low	grandparent_covid_deaths_high
Africa	Diphtheria (DTP3)	0	0	0	0	0	0	0	0	0	0	0	0	0	0	0	0	0	0	5594.74	785.421	16750.6	5.74832	0.0322393	27.0498	6.54614	0.0367139	30.8041	617.59	72.7968	1971.81	4932	747.617	15132.2
Africa	HepB3	0	0	0	0	0	0	0	0	0	0	0	0	0	0	0	0	0	0	5596.98	785.735	16757.3	5.74951	0.032246	27.0554	6.54836	0.0367263	30.8145	617.718	72.8119	1972.22	4934.11	747.937	15138.6
Africa	Hib3	0	0	0	0	0	0	0	0	0	0	0	0	0	0	0	0	0	0	5616.46	788.473	16815.7	5.76679	0.0323429	27.1367	6.57414	0.0368709	30.9358	619.574	73.0307	1978.15	4951.61	750.59	15192.3
Africa	MCV1	13.0234	1.87145	41.1072	12623.5	722.884	87610.9	11081.8	634.6	76911.2	118.832	14.4344	422.174	14.8134	2.10835	48.0501	24353.4	22730.8	26201.5	1870.39	233.424	5777.2	1.92949	0.00171453	9.32962	2.19791	0.00195305	10.6275	206.405	24.4945	679.141	1646.68	192.061	5189.93
Africa	MCV2	1.7458	0.252423	5.45537	1652.74	99.9141	11459.1	1590.49	96.1504	11027.4	15.6031	2.07937	55.1677	1.97946	0.271035	6.37694	1286.97	1169.89	1405.8	741.087	97.9387	2290.41	0.775061	0.000688714	3.74764	0.805401	0.000715673	3.89434	82.9114	9.83928	272.806	650.554	75.8778	2050.39
Africa	PCV3	0	0	0	0	0	0	0	0	0	0	0	0	0	0	0	0	0	0	4978.92	698.903	14906.7	5.02435	0.0281789	23.643	5.80686	0.0325677	27.3253	539.808	63.6284	1723.47	4399.5	666.899	13498.4
Africa	Pertussis (DTP3)	0	0	0	0	0	0	0	0	0	0	0	0	0	0	0	0	0	0	5594.74	785.421	16750.6	5.74832	0.0322393	27.0498	6.54614	0.0367139	30.8041	617.59	72.7968	1971.81	4932	747.617	15132.2
Africa	RCV1	0	0	0	0	0	0	0	0	0	0	0	0	0	0	0	0	0	0	734.832	91.7073	2266.23	0.746598	0.000663422	3.61001	0.843815	0.000749808	4.08009	79.8666	9.47794	262.788	647.953	75.5744	2042.19
Africa	RotaC	0	0	0	0	0	0	0	0	0	0	0	0	0	0	0	0	0	0	2360.24	354.523	7229.84	2.31323	0.00206445	11.0214	2.5815	0.00230387	12.2995	247.94	28.993	803.893	2090.73	222.102	6458.75
Africa	Tetanus (DTP3)	0	0	0	0	0	0	0	0	0	0	0	0	0	0	0	0	0	0	5594.74	785.421	16750.6	5.74832	0.0322393	27.0498	6.54614	0.0367139	30.8041	617.59	72.7968	1971.81	4932	747.617	15132.2
Africa	YFV	0	0	0	0	0	0	0	0	0	0	0	0	0	0	0	0	0	0	864.657	107.944	2666.33	0.877517	0.000779755	4.24304	1.11424	0.000990106	5.38767	93.8715	11.1399	308.868	762.411	88.9242	2402.94
Africa	MenA	0	0	0	0	0	0	0	0	0	0	0	0	0	0	0	0	0	0	277.095	34.62	854.819	0.270802	0.000240633	1.30941	0.349864	0.000310887	1.69169	28.9688	3.43779	95.3171	245.428	28.6256	773.529
Africa	DTP3, HepB3, Hib3, PCV3, RotaC	0	0	0	0	0	0	0	0	0	0	0	0	0	0	0	0	0	0	5616.46	788.473	16815.7	5.76679	0.0323429	27.1367	6.57414	0.0368709	30.9358	619.574	73.0307	1978.15	4951.61	750.59	15192.3
Africa	MCV1, RCV1, MenA, YFV	13.0234	1.87145	41.1072	12623.5	722.884	87610.9	11081.8	634.6	76911.2	118.832	14.4344	422.174	14.8134	2.10835	48.0501	24353.4	22730.8	26201.5	1870.39	233.424	5777.2	1.92949	0.00171453	9.32962	2.19791	0.00195305	10.6275	206.405	24.4945	679.141	1646.68	192.061	5189.93
Africa	DTP3, HepB3, Hib3, PCV3, RotaC, MCV1, RCV1, MenA, YFV, MCV2	3.11983	0.503869	9.7598	3032.47	181.78	20854.7	2682.09	160.848	18445.8	28.4094	3.82173	100.234	3.53889	0.506789	11.3719	25645	24022.1	27507.5	8229.72	1307.61	25105.7	8.45765	0.0471477	40.2292	9.56183	0.0533112	45.4745	908.826	106.538	2925.06	7244.66	944.046	22415.1

## Sheet: A13
Country	ISO_code	Vaccine	benefit_risk_ratio	benefit_risk_ratio_low	benefit_risk_ratio_high	child_benefit_risk_ratio	child_benefit_risk_ratio_low	child_benefit_risk_ratio_high	sibling_benefit_risk_ratio	sibling_benefit_risk_ratio_low	sibling_benefit_risk_ratio_high	parent_benefit_risk_ratio	parent_benefit_risk_ratio_low	parent_benefit_risk_ratio_high	grandparent_benefit_risk_ratio	grandparent_benefit_risk_ratio_low	grandparent_benefit_risk_ratio_high	vac_deaths_averted	vac_deaths_averted_low	vac_deaths_averted_high	covid_deaths	covid_deaths_low	covid_deaths_high	child_covid_deaths	child_covid_deaths_low	child_covid_deaths_high	sibling_covid_deaths	sibling_covid_deaths_low	sibling_covid_deaths_high	parent_covid_deaths	parent_covid_deaths_low	parent_covid_deaths_high	grandparent_covid_deaths	grandparent_covid_deaths_low	grandparent_covid_deaths_high
Angola	AGO	Diphtheria (DTP3)	0	0	0	0	0	0	0	0	0	0	0	0	0	0	0	0	0	0	99.0351	14.3625	294.605	0.170734	0.000957556	0.803418	0.212533	0.00119199	1.00011	18.3433	2.16217	58.5658	79.3876	12.034	243.574
Angola	AGO	HepB3	0	0	0	0	0	0	0	0	0	0	0	0	0	0	0	0	0	0	99.0351	14.3625	294.605	0.170734	0.000957556	0.803418	0.212533	0.00119199	1.00011	18.3433	2.16217	58.5658	79.3876	12.034	243.574
Angola	AGO	Hib3	0	0	0	0	0	0	0	0	0	0	0	0	0	0	0	0	0	0	99.0351	14.3625	294.605	0.170734	0.000957556	0.803418	0.212533	0.00119199	1.00011	18.3433	2.16217	58.5658	79.3876	12.034	243.574
Angola	AGO	MCV1	29.2749	3.96318	94.0546	17057.1	812.463	119010	13702.4	652.674	95604	159.893	18.1073	569.986	36.4692	5.58267	122.678	933.69	673.814	1217.43	31.6984	4.25374	97.4817	0.0548394	4.87299e-05	0.265164	0.0682654	6.06601e-05	0.330082	5.86639	0.696177	19.3024	25.3987	2.9624	80.0507
Angola	AGO	MCV2	4.4716	0.598488	14.5181	2605.28	147.408	18258.5	2092.89	118.417	14667.5	24.4832	2.29447	86.7218	5.58359	0.76279	18.6169	61.7435	44.939	81.3073	13.7476	1.84485	42.2778	0.0237839	2.11342e-05	0.115002	0.0296067	2.63083e-05	0.143157	2.54426	0.301932	8.37146	11.0154	1.28479	34.718
Angola	AGO	PCV3	0	0	0	0	0	0	0	0	0	0	0	0	0	0	0	0	0	0	96.6771	14.0205	287.591	0.166669	0.000934757	0.784289	0.207473	0.00116361	0.976301	17.9066	2.11069	57.1714	77.4974	11.7474	237.774
Angola	AGO	Pertussis (DTP3)	0	0	0	0	0	0	0	0	0	0	0	0	0	0	0	0	0	0	99.0351	14.3625	294.605	0.170734	0.000957556	0.803418	0.212533	0.00119199	1.00011	18.3433	2.16217	58.5658	79.3876	12.034	243.574
Angola	AGO	RCV1	0	0	0	0	0	0	0	0	0	0	0	0	0	0	0	0	0	0	31.6984	4.25374	97.4817	0.0548394	4.87299e-05	0.265164	0.0682654	6.06601e-05	0.330082	5.86639	0.696177	19.3024	25.3987	2.9624	80.0507
Angola	AGO	RotaC	0	0	0	0	0	0	0	0	0	0	0	0	0	0	0	0	0	0	59.5334	9.11477	181.072	0.102807	9.17503e-05	0.489823	0.127976	0.000114213	0.609743	11.0191	1.28853	35.7273	47.7226	5.06967	147.426
Angola	AGO	Tetanus (DTP3)	0	0	0	0	0	0	0	0	0	0	0	0	0	0	0	0	0	0	99.0351	14.3625	294.605	0.170734	0.000957556	0.803418	0.212533	0.00119199	1.00011	18.3433	2.16217	58.5658	79.3876	12.034	243.574
Angola	AGO	YFV	0	0	0	0	0	0	0	0	0	0	0	0	0	0	0	0	0	0	29.6922	3.98452	91.3119	0.0513686	4.56457e-05	0.248382	0.0639448	5.68208e-05	0.309191	5.4951	0.652116	18.0807	23.7912	2.7749	74.9842
Burundi	BDI	Diphtheria (DTP3)	0	0	0	0	0	0	0	0	0	0	0	0	0	0	0	0	0	0	48.3506	7.53347	144.905	0.0638653	0.000358187	0.30053	0.0708562	0.000397396	0.333427	6.86158	0.808791	21.9074	40.9979	6.21467	125.788
Burundi	BDI	HepB3	0	0	0	0	0	0	0	0	0	0	0	0	0	0	0	0	0	0	48.3506	7.53347	144.905	0.0638653	0.000358187	0.30053	0.0708562	0.000397396	0.333427	6.86158	0.808791	21.9074	40.9979	6.21467	125.788
Burundi	BDI	Hib3	0	0	0	0	0	0	0	0	0	0	0	0	0	0	0	0	0	0	48.3506	7.53347	144.905	0.0638653	0.000358187	0.30053	0.0708562	0.000397396	0.333427	6.86158	0.808791	21.9074	40.9979	6.21467	125.788
Burundi	BDI	MCV1	18.5101	2.62043	61.2176	14460	798.573	96763.1	13033.3	719.783	87216	133.576	14.8898	473.186	21.8353	2.64595	75.5204	302.568	213.088	418.28	16.1085	2.14158	49.4444	0.0213271	1.89511e-05	0.103122	0.0236616	2.10255e-05	0.114411	2.28144	0.270743	7.5067	13.6368	1.59054	42.98
Burundi	BDI	MCV2	2.8584	0.388881	9.16561	2203.65	110.175	15320.7	1986.23	99.3044	13809.1	20.2703	2.41043	72.6888	3.35348	0.46707	11.3672	40.1682	26.7432	54.8321	13.9413	1.85346	42.7925	0.0184579	1.64015e-05	0.089249	0.0204783	1.81969e-05	0.0990185	1.97451	0.234319	6.4968	11.8022	1.37656	37.1978
Burundi	BDI	PCV3	0	0	0	0	0	0	0	0	0	0	0	0	0	0	0	0	0	0	48.3506	7.53347	144.905	0.0638653	0.000358187	0.30053	0.0708562	0.000397396	0.333427	6.86158	0.808791	21.9074	40.9979	6.21467	125.788
Burundi	BDI	Pertussis (DTP3)	0	0	0	0	0	0	0	0	0	0	0	0	0	0	0	0	0	0	48.3506	7.53347	144.905	0.0638653	0.000358187	0.30053	0.0708562	0.000397396	0.333427	6.86158	0.808791	21.9074	40.9979	6.21467	125.788
Burundi	BDI	RCV1	0	0	0	0	0	0	0	0	0	0	0	0	0	0	0	0	0	0	16.1085	2.14158	49.4444	0.0213271	1.89511e-05	0.103122	0.0236616	2.10255e-05	0.114411	2.28144	0.270743	7.5067	13.6368	1.59054	42.98
Burundi	BDI	RotaC	0	0	0	0	0	0	0	0	0	0	0	0	0	0	0	0	0	0	33.3074	4.9771	101.27	0.0440282	3.92931e-05	0.209773	0.0488477	4.35943e-05	0.232735	4.71908	0.551828	15.3006	28.2161	2.99745	87.1661
Burundi	BDI	Tetanus (DTP3)	0	0	0	0	0	0	0	0	0	0	0	0	0	0	0	0	0	0	48.3506	7.53347	144.905	0.0638653	0.000358187	0.30053	0.0708562	0.000397396	0.333427	6.86158	0.808791	21.9074	40.9979	6.21467	125.788
Benin	BEN	Diphtheria (DTP3)	0	0	0	0	0	0	0	0	0	0	0	0	0	0	0	0	0	0	57.7308	8.52179	172.933	0.0551391	0.000309246	0.259467	0.0697286	0.000391071	0.328121	5.92405	0.698282	18.9141	51.3402	7.7824	157.52
Benin	BEN	HepB3	0	0	0	0	0	0	0	0	0	0	0	0	0	0	0	0	0	0	57.7308	8.52179	172.933	0.0551391	0.000309246	0.259467	0.0697286	0.000391071	0.328121	5.92405	0.698282	18.9141	51.3402	7.7824	157.52
Benin	BEN	Hib3	0	0	0	0	0	0	0	0	0	0	0	0	0	0	0	0	0	0	57.7308	8.52179	172.933	0.0551391	0.000309246	0.259467	0.0697286	0.000391071	0.328121	5.92405	0.698282	18.9141	51.3402	7.7824	157.52
Benin	BEN	MCV1	12.6202	1.11379	47.2654	13776.6	551.374	105881	10894.1	436.008	83727.1	125.239	9.07785	495.011	14.1054	1.12611	53.7984	226.207	90.8204	437.912	17.7378	2.25905	54.8224	0.0169943	1.5101e-05	0.0821723	0.0214909	1.90967e-05	0.103915	1.81795	0.21574	5.98166	15.7611	1.83831	49.6753
Benin	BEN	PCV3	0	0	0	0	0	0	0	0	0	0	0	0	0	0	0	0	0	0	52.8026	7.79432	158.17	0.0504321	0.000282847	0.237317	0.0637761	0.000357687	0.30011	5.41834	0.638673	17.2994	46.9575	7.11805	144.073
Benin	BEN	Pertussis (DTP3)	0	0	0	0	0	0	0	0	0	0	0	0	0	0	0	0	0	0	57.7308	8.52179	172.933	0.0551391	0.000309246	0.259467	0.0697286	0.000391071	0.328121	5.92405	0.698282	18.9141	51.3402	7.7824	157.52
Benin	BEN	Tetanus (DTP3)	0	0	0	0	0	0	0	0	0	0	0	0	0	0	0	0	0	0	57.7308	8.52179	172.933	0.0551391	0.000309246	0.259467	0.0697286	0.000391071	0.328121	5.92405	0.698282	18.9141	51.3402	7.7824	157.52
Benin	BEN	YFV	0	0	0	0	0	0	0	0	0	0	0	0	0	0	0	0	0	0	18.6966	2.38117	57.7858	0.0179129	1.59173e-05	0.086614	0.0226526	2.01289e-05	0.109532	1.91622	0.227401	6.30499	16.6131	1.93767	52.3604
Burkina Faso	BFA	Diphtheria (DTP3)	0	0	0	0	0	0	0	0	0	0	0	0	0	0	0	0	0	0	117.652	17.3588	352.503	0.111609	0.000625954	0.525194	0.16008	0.000897808	0.753288	11.991	1.41341	38.2845	104.698	15.8707	321.231
Burkina Faso	BFA	HepB3	0	0	0	0	0	0	0	0	0	0	0	0	0	0	0	0	0	0	117.652	17.3588	352.503	0.111609	0.000625954	0.525194	0.16008	0.000897808	0.753288	11.991	1.41341	38.2845	104.698	15.8707	321.231
Burkina Faso	BFA	Hib3	0	0	0	0	0	0	0	0	0	0	0	0	0	0	0	0	0	0	117.652	17.3588	352.503	0.111609	0.000625954	0.525194	0.16008	0.000897808	0.753288	11.991	1.41341	38.2845	104.698	15.8707	321.231
Burkina Faso	BFA	MCV1	13.5402	1.55895	45.3846	14303.8	785.534	101749	9972.66	547.677	70939.8	132.844	11.83	479.324	15.1872	2.06443	52.2359	523.278	332.018	743.118	38.7516	4.9312	119.774	0.0368608	3.27542e-05	0.178232	0.0528695	4.69795e-05	0.255639	3.94315	0.467942	12.9743	34.4423	4.0172	108.554
Burkina Faso	BFA	MCV2	2.07454	0.296784	6.81882	2208.47	116.057	15530.7	1539.75	80.9153	10828	20.5651	1.95997	72.1763	2.33323	0.282661	7.91219	44.5127	29.3485	63.8036	21.4373	2.72793	66.2586	0.0203913	1.81196e-05	0.0985979	0.0292473	2.5989e-05	0.141419	2.18134	0.258865	7.17735	19.0534	2.22231	60.0519
Burkina Faso	BFA	MenA	0	0	0	0	0	0	0	0	0	0	0	0	0	0	0	0	0	0	38.3113	4.87517	118.413	0.0364419	3.2382e-05	0.176207	0.0522688	4.64456e-05	0.252734	3.89834	0.462624	12.8268	34.0509	3.97155	107.32
Burkina Faso	BFA	PCV3	0	0	0	0	0	0	0	0	0	0	0	0	0	0	0	0	0	0	117.652	17.3588	352.503	0.111609	0.000625954	0.525194	0.16008	0.000897808	0.753288	11.991	1.41341	38.2845	104.698	15.8707	321.231
Burkina Faso	BFA	Pertussis (DTP3)	0	0	0	0	0	0	0	0	0	0	0	0	0	0	0	0	0	0	117.652	17.3588	352.503	0.111609	0.000625954	0.525194	0.16008	0.000897808	0.753288	11.991	1.41341	38.2845	104.698	15.8707	321.231
Burkina Faso	BFA	RCV1	0	0	0	0	0	0	0	0	0	0	0	0	0	0	0	0	0	0	38.7516	4.9312	119.774	0.0368608	3.27542e-05	0.178232	0.0528695	4.69795e-05	0.255639	3.94315	0.467942	12.9743	34.4423	4.0172	108.554
Burkina Faso	BFA	RotaC	0	0	0	0	0	0	0	0	0	0	0	0	0	0	0	0	0	0	79.3058	11.9011	242.945	0.0752694	6.71744e-05	0.358621	0.107959	9.63485e-05	0.514371	8.0676	0.94339	26.1575	70.4903	7.48832	217.761
Burkina Faso	BFA	Tetanus (DTP3)	0	0	0	0	0	0	0	0	0	0	0	0	0	0	0	0	0	0	117.652	17.3588	352.503	0.111609	0.000625954	0.525194	0.16008	0.000897808	0.753288	11.991	1.41341	38.2845	104.698	15.8707	321.231
Burkina Faso	BFA	YFV	0	0	0	0	0	0	0	0	0	0	0	0	0	0	0	0	0	0	21.5776	2.74578	66.6921	0.0205248	1.82382e-05	0.0992431	0.0294387	2.6159e-05	0.142345	2.19562	0.260558	7.22431	19.1781	2.23685	60.4448
Botswana	BWA	Diphtheria (DTP3)	0	0	0	0	0	0	0	0	0	0	0	0	0	0	0	0	0	0	8.91349	1.31572	26.7411	0.00833603	4.67524e-05	0.0392267	0.00704469	3.951e-05	0.0331501	0.895609	0.105568	2.85946	7.95961	1.20656	24.4213
Botswana	BWA	HepB3	0	0	0	0	0	0	0	0	0	0	0	0	0	0	0	0	0	0	8.91349	1.31572	26.7411	0.00833603	4.67524e-05	0.0392267	0.00704469	3.951e-05	0.0331501	0.895609	0.105568	2.85946	7.95961	1.20656	24.4213
Botswana	BWA	Hib3	0	0	0	0	0	0	0	0	0	0	0	0	0	0	0	0	0	0	8.91349	1.31572	26.7411	0.00833603	4.67524e-05	0.0392267	0.00704469	3.951e-05	0.0331501	0.895609	0.105568	2.85946	7.95961	1.20656	24.4213
Botswana	BWA	MCV1	12.7621	1.62217	41.6192	13568.2	549.603	98100.2	16055.4	650.348	116083	128.705	17.6039	469.679	14.2035	1.78844	47.8978	38.5971	24.7329	56.9927	3.03923	0.379886	9.39706	0.00284698	2.52981e-06	0.013766	0.00240596	2.13792e-06	0.0116335	0.304553	0.036142	1.00208	2.70772	0.315816	8.53408
Botswana	BWA	MCV2	1.94841	0.282609	6.45711	2109.02	116.022	14848.9	2495.61	137.29	17570.8	19.6041	1.9256	69.4709	2.17527	0.301372	7.35779	4.78162	3.0609	7.08793	2.45186	0.306469	7.58097	0.00229677	2.04089e-06	0.0111055	0.00194098	1.72474e-06	0.00938518	0.245695	0.0291571	0.808418	2.18442	0.254781	6.88477
Botswana	BWA	PCV3	0	0	0	0	0	0	0	0	0	0	0	0	0	0	0	0	0	0	7.37999	1.08936	22.1405	0.00690187	3.8709e-05	0.032478	0.0058327	3.27126e-05	0.0274468	0.741525	0.0874054	2.36751	6.59021	0.998978	20.2198
Botswana	BWA	Pertussis (DTP3)	0	0	0	0	0	0	0	0	0	0	0	0	0	0	0	0	0	0	8.91349	1.31572	26.7411	0.00833603	4.67524e-05	0.0392267	0.00704469	3.951e-05	0.0331501	0.895609	0.105568	2.85946	7.95961	1.20656	24.4213
Botswana	BWA	RCV1	0	0	0	0	0	0	0	0	0	0	0	0	0	0	0	0	0	0	2.58171	0.322699	7.98245	0.00241841	2.14898e-06	0.0116937	0.00204377	1.81608e-06	0.00988221	0.258707	0.0307012	0.851231	2.3001	0.268274	7.24938
Botswana	BWA	RotaC	0	0	0	0	0	0	0	0	0	0	0	0	0	0	0	0	0	0	4.78438	0.739777	14.685	0.0044733	3.99222e-06	0.0213131	0.00378034	3.37378e-06	0.0180115	0.479462	0.0560662	1.55456	4.26413	0.452987	13.1729
Botswana	BWA	Tetanus (DTP3)	0	0	0	0	0	0	0	0	0	0	0	0	0	0	0	0	0	0	8.91349	1.31572	26.7411	0.00833603	4.67524e-05	0.0392267	0.00704469	3.951e-05	0.0331501	0.895609	0.105568	2.85946	7.95961	1.20656	24.4213
Central African Republic	CAF	Diphtheria (DTP3)	0	0	0	0	0	0	0	0	0	0	0	0	0	0	0	0	0	0	15.0103	2.33662	44.9393	0.0190199	0.000106673	0.0895015	0.0245078	0.000137451	0.115326	2.04346	0.240868	6.52428	12.7974	1.9399	39.2645
Central African Republic	CAF	HepB3	0	0	0	0	0	0	0	0	0	0	0	0	0	0	0	0	0	0	15.0103	2.33662	44.9393	0.0190199	0.000106673	0.0895015	0.0245078	0.000137451	0.115326	2.04346	0.240868	6.52428	12.7974	1.9399	39.2645
Central African Republic	CAF	Hib3	0	0	0	0	0	0	0	0	0	0	0	0	0	0	0	0	0	0	15.0103	2.33662	44.9393	0.0190199	0.000106673	0.0895015	0.0245078	0.000137451	0.115326	2.04346	0.240868	6.52428	12.7974	1.9399	39.2645
Central African Republic	CAF	MCV1	18.1328	2.46622	58.0035	14136.8	750.312	100191	10971.2	582.298	77756.1	134.251	17.7315	471.946	21.205	2.65218	70.5771	89.2241	66.8902	118.821	4.96987	0.660312	15.2581	0.00632025	5.61613e-06	0.0305602	0.00814387	7.23659e-06	0.0393779	0.676103	0.0802346	2.2246	4.23579	0.494045	13.3502
Central African Republic	CAF	MenA	0	0	0	0	0	0	0	0	0	0	0	0	0	0	0	0	0	0	4.55571	0.605286	13.9866	0.00579357	5.14812e-06	0.0280135	0.00746522	6.63354e-06	0.0360965	0.619761	0.0735484	2.03922	3.88281	0.452874	12.2377
Central African Republic	CAF	PCV3	0	0	0	0	0	0	0	0	0	0	0	0	0	0	0	0	0	0	14.8075	2.30504	44.332	0.0187629	0.000105231	0.088292	0.0241766	0.000135594	0.113767	2.01585	0.237613	6.43612	12.6245	1.91368	38.7339
Central African Republic	CAF	Pertussis (DTP3)	0	0	0	0	0	0	0	0	0	0	0	0	0	0	0	0	0	0	15.0103	2.33662	44.9393	0.0190199	0.000106673	0.0895015	0.0245078	0.000137451	0.115326	2.04346	0.240868	6.52428	12.7974	1.9399	39.2645
Central African Republic	CAF	Tetanus (DTP3)	0	0	0	0	0	0	0	0	0	0	0	0	0	0	0	0	0	0	15.0103	2.33662	44.9393	0.0190199	0.000106673	0.0895015	0.0245078	0.000137451	0.115326	2.04346	0.240868	6.52428	12.7974	1.9399	39.2645
Central African Republic	CAF	YFV	0	0	0	0	0	0	0	0	0	0	0	0	0	0	0	0	0	0	4.83182	0.64197	14.8343	0.00614469	5.46013e-06	0.0297113	0.00791765	7.03557e-06	0.0382841	0.657322	0.0780058	2.16281	4.11813	0.480321	12.9794
CÃ´te dâ€™Ivoire	CIV	Diphtheria (DTP3)	0	0	0	0	0	0	0	0	0	0	0	0	0	0	0	0	0	0	144.154	21.2779	431.866	0.137316	0.000770133	0.646165	0.162259	0.000910027	0.76354	14.753	1.73897	47.1027	128.259	19.4421	393.518
CÃ´te dâ€™Ivoire	CIV	HepB3	0	0	0	0	0	0	0	0	0	0	0	0	0	0	0	0	0	0	144.154	21.2779	431.866	0.137316	0.000770133	0.646165	0.162259	0.000910027	0.76354	14.753	1.73897	47.1027	128.259	19.4421	393.518
CÃ´te dâ€™Ivoire	CIV	Hib3	0	0	0	0	0	0	0	0	0	0	0	0	0	0	0	0	0	0	144.154	21.2779	431.866	0.137316	0.000770133	0.646165	0.162259	0.000910027	0.76354	14.753	1.73897	47.1027	128.259	19.4421	393.518
CÃ´te dâ€™Ivoire	CIV	MCV1	11.6837	1.54933	37.3744	12383.4	718.396	87785.3	10479.7	607.961	74290.5	116.677	11.0927	411.848	13.1931	1.54745	43.263	550.597	368.082	783.358	46.9996	5.98098	145.273	0.0449015	3.98992e-05	0.217112	0.0530579	4.71469e-05	0.25655	4.8033	0.570018	15.8045	41.7747	4.87242	131.664
CÃ´te dâ€™Ivoire	CIV	MenA	0	0	0	0	0	0	0	0	0	0	0	0	0	0	0	0	0	0	14.6221	1.86075	45.1962	0.0139694	1.24131e-05	0.0675459	0.0165069	1.46679e-05	0.0798156	1.49436	0.177339	4.91694	12.9966	1.51586	40.9621
CÃ´te dâ€™Ivoire	CIV	PCV3	0	0	0	0	0	0	0	0	0	0	0	0	0	0	0	0	0	0	144.154	21.2779	431.866	0.137316	0.000770133	0.646165	0.162259	0.000910027	0.76354	14.753	1.73897	47.1027	128.259	19.4421	393.518
CÃ´te dâ€™Ivoire	CIV	Pertussis (DTP3)	0	0	0	0	0	0	0	0	0	0	0	0	0	0	0	0	0	0	144.154	21.2779	431.866	0.137316	0.000770133	0.646165	0.162259	0.000910027	0.76354	14.753	1.73897	47.1027	128.259	19.4421	393.518
CÃ´te dâ€™Ivoire	CIV	RCV1	0	0	0	0	0	0	0	0	0	0	0	0	0	0	0	0	0	0	46.9996	5.98098	145.273	0.0449015	3.98992e-05	0.217112	0.0530579	4.71469e-05	0.25655	4.8033	0.570018	15.8045	41.7747	4.87242	131.664
CÃ´te dâ€™Ivoire	CIV	RotaC	0	0	0	0	0	0	0	0	0	0	0	0	0	0	0	0	0	0	74.4079	11.1716	227.981	0.0709326	6.33041e-05	0.337959	0.0838175	7.48033e-05	0.399349	7.60277	0.889035	24.6504	66.1426	7.02646	204.33
CÃ´te dâ€™Ivoire	CIV	Tetanus (DTP3)	0	0	0	0	0	0	0	0	0	0	0	0	0	0	0	0	0	0	144.154	21.2779	431.866	0.137316	0.000770133	0.646165	0.162259	0.000910027	0.76354	14.753	1.73897	47.1027	128.259	19.4421	393.518
CÃ´te dâ€™Ivoire	CIV	YFV	0	0	0	0	0	0	0	0	0	0	0	0	0	0	0	0	0	0	45.9551	5.84807	142.045	0.0439037	3.90125e-05	0.212287	0.0518788	4.60991e-05	0.250849	4.69656	0.55735	15.4532	40.8464	4.76414	128.738
Cameroon	CMR	Diphtheria (DTP3)	0	0	0	0	0	0	0	0	0	0	0	0	0	0	0	0	0	0	130.996	20.473	393.792	0.113192	0.000634837	0.532648	0.145706	0.00081719	0.685647	12.1612	1.43347	38.8278	117.861	17.866	361.617
Cameroon	CMR	HepB3	0	0	0	0	0	0	0	0	0	0	0	0	0	0	0	0	0	0	130.996	20.473	393.792	0.113192	0.000634837	0.532648	0.145706	0.00081719	0.685647	12.1612	1.43347	38.8278	117.861	17.866	361.617
Cameroon	CMR	Hib3	0	0	0	0	0	0	0	0	0	0	0	0	0	0	0	0	0	0	130.996	20.473	393.792	0.113192	0.000634837	0.532648	0.145706	0.00081719	0.685647	12.1612	1.43347	38.8278	117.861	17.866	361.617
Cameroon	CMR	MCV1	8.98788	1.27851	29.0337	10440.5	590.861	72996.2	8110.75	459.012	56707.4	97.5138	13.9799	353.145	9.98035	1.24394	33.0507	360.394	256.064	478.358	40.0554	5.02684	124.405	0.0347436	3.08729e-05	0.167995	0.0447234	3.97409e-05	0.216251	3.71666	0.441064	12.2291	36.0341	4.20286	113.571
Cameroon	CMR	PCV3	0	0	0	0	0	0	0	0	0	0	0	0	0	0	0	0	0	0	130.996	20.473	393.792	0.113192	0.000634837	0.532648	0.145706	0.00081719	0.685647	12.1612	1.43347	38.8278	117.861	17.866	361.617
Cameroon	CMR	Pertussis (DTP3)	0	0	0	0	0	0	0	0	0	0	0	0	0	0	0	0	0	0	130.996	20.473	393.792	0.113192	0.000634837	0.532648	0.145706	0.00081719	0.685647	12.1612	1.43347	38.8278	117.861	17.866	361.617
Cameroon	CMR	RCV1	0	0	0	0	0	0	0	0	0	0	0	0	0	0	0	0	0	0	40.0554	5.02684	124.405	0.0347436	3.08729e-05	0.167995	0.0447234	3.97409e-05	0.216251	3.71666	0.441064	12.2291	36.0341	4.20286	113.571
Cameroon	CMR	RotaC	0	0	0	0	0	0	0	0	0	0	0	0	0	0	0	0	0	0	87.1342	11.6061	266.109	0.0753712	6.72653e-05	0.359107	0.0970211	8.65869e-05	0.462258	8.07852	0.944666	26.1929	78.348	8.32306	242.035
Cameroon	CMR	Tetanus (DTP3)	0	0	0	0	0	0	0	0	0	0	0	0	0	0	0	0	0	0	130.996	20.473	393.792	0.113192	0.000634837	0.532648	0.145706	0.00081719	0.685647	12.1612	1.43347	38.8278	117.861	17.866	361.617
Cameroon	CMR	YFV	0	0	0	0	0	0	0	0	0	0	0	0	0	0	0	0	0	0	41.7479	5.23925	129.661	0.0362116	3.21774e-05	0.175093	0.0466132	4.14201e-05	0.225388	3.8737	0.4597	12.7458	37.5566	4.38044	118.37
Congo - Kinshasa	COD	Diphtheria (DTP3)	0	0	0	0	0	0	0	0	0	0	0	0	0	0	0	0	0	0	417.235	64.9283	1248.88	0.526768	0.00295437	2.4788	0.705779	0.00395834	3.32117	56.5951	6.671	180.694	355.825	53.9377	1091.73
Congo - Kinshasa	COD	HepB3	0	0	0	0	0	0	0	0	0	0	0	0	0	0	0	0	0	0	417.235	64.9283	1248.88	0.526768	0.00295437	2.4788	0.705779	0.00395834	3.32117	56.5951	6.671	180.694	355.825	53.9377	1091.73
Congo - Kinshasa	COD	Hib3	0	0	0	0	0	0	0	0	0	0	0	0	0	0	0	0	0	0	417.235	64.9283	1248.88	0.526768	0.00295437	2.4788	0.705779	0.00395834	3.32117	56.5951	6.671	180.694	355.825	53.9377	1091.73
Congo - Kinshasa	COD	MCV1	16.8613	2.21843	52.5611	13349.4	798.351	93145.7	9963.52	595.861	69520.6	124.041	13.1989	438.342	19.7188	2.1688	63.6743	2327.37	1894.16	2787.12	138.924	18.4592	426.545	0.176078	0.000156462	0.851388	0.235914	0.000209632	1.14071	18.8358	2.23528	61.976	118.47	13.8178	373.389
Congo - Kinshasa	COD	PCV3	0	0	0	0	0	0	0	0	0	0	0	0	0	0	0	0	0	0	417.235	64.9283	1248.88	0.526768	0.00295437	2.4788	0.705779	0.00395834	3.32117	56.5951	6.671	180.694	355.825	53.9377	1091.73
Congo - Kinshasa	COD	Pertussis (DTP3)	0	0	0	0	0	0	0	0	0	0	0	0	0	0	0	0	0	0	417.235	64.9283	1248.88	0.526768	0.00295437	2.4788	0.705779	0.00395834	3.32117	56.5951	6.671	180.694	355.825	53.9377	1091.73
Congo - Kinshasa	COD	Tetanus (DTP3)	0	0	0	0	0	0	0	0	0	0	0	0	0	0	0	0	0	0	417.235	64.9283	1248.88	0.526768	0.00295437	2.4788	0.705779	0.00395834	3.32117	56.5951	6.671	180.694	355.825	53.9377	1091.73
Congo - Kinshasa	COD	YFV	0	0	0	0	0	0	0	0	0	0	0	0	0	0	0	0	0	0	138.924	18.4592	426.545	0.176078	0.000156462	0.851388	0.235914	0.000209632	1.14071	18.8358	2.23528	61.976	118.47	13.8178	373.389
Congo - Brazzaville	COG	Diphtheria (DTP3)	0	0	0	0	0	0	0	0	0	0	0	0	0	0	0	0	0	0	15.6529	2.37177	46.6155	0.0232141	0.000130196	0.109238	0.0228425	0.000128112	0.10749	2.49409	0.293984	7.96302	12.9634	1.96506	39.7737
Congo - Brazzaville	COG	HepB3	0	0	0	0	0	0	0	0	0	0	0	0	0	0	0	0	0	0	15.6529	2.37177	46.6155	0.0232141	0.000130196	0.109238	0.0228425	0.000128112	0.10749	2.49409	0.293984	7.96302	12.9634	1.96506	39.7737
Congo - Brazzaville	COG	Hib3	0	0	0	0	0	0	0	0	0	0	0	0	0	0	0	0	0	0	15.6529	2.37177	46.6155	0.0232141	0.000130196	0.109238	0.0228425	0.000128112	0.10749	2.49409	0.293984	7.96302	12.9634	1.96506	39.7737
Congo - Brazzaville	COG	MCV1	34.8587	4.88045	113.819	23663.9	1329.71	170939	24048.8	1351.34	173720	220.997	22.7466	809.245	42.2395	5.66683	143.158	186.808	121.621	270.303	5.32062	0.792722	16.4934	0.00792827	7.045e-06	0.0383354	0.00780136	6.93223e-06	0.0377218	0.848119	0.100648	2.79059	4.40991	0.514353	13.899
Congo - Brazzaville	COG	MenA	0	0	0	0	0	0	0	0	0	0	0	0	0	0	0	0	0	0	5.32062	0.792722	16.4934	0.00792827	7.045e-06	0.0383354	0.00780136	6.93223e-06	0.0377218	0.848119	0.100648	2.79059	4.40991	0.514353	13.899
Congo - Brazzaville	COG	PCV3	0	0	0	0	0	0	0	0	0	0	0	0	0	0	0	0	0	0	15.6529	2.37177	46.6155	0.0232141	0.000130196	0.109238	0.0228425	0.000128112	0.10749	2.49409	0.293984	7.96302	12.9634	1.96506	39.7737
Congo - Brazzaville	COG	Pertussis (DTP3)	0	0	0	0	0	0	0	0	0	0	0	0	0	0	0	0	0	0	15.6529	2.37177	46.6155	0.0232141	0.000130196	0.109238	0.0228425	0.000128112	0.10749	2.49409	0.293984	7.96302	12.9634	1.96506	39.7737
Congo - Brazzaville	COG	RotaC	0	0	0	0	0	0	0	0	0	0	0	0	0	0	0	0	0	0	10.5421	1.46263	31.9102	0.0156557	1.3972e-05	0.0745918	0.0154051	1.37484e-05	0.0733977	1.67803	0.196221	5.44066	8.72787	0.927179	26.9624
Congo - Brazzaville	COG	Tetanus (DTP3)	0	0	0	0	0	0	0	0	0	0	0	0	0	0	0	0	0	0	15.6529	2.37177	46.6155	0.0232141	0.000130196	0.109238	0.0228425	0.000128112	0.10749	2.49409	0.293984	7.96302	12.9634	1.96506	39.7737
Congo - Brazzaville	COG	YFV	0	0	0	0	0	0	0	0	0	0	0	0	0	0	0	0	0	0	5.32062	0.792722	16.4934	0.00792827	7.045e-06	0.0383354	0.00780136	6.93223e-06	0.0377218	0.848119	0.100648	2.79059	4.40991	0.514353	13.899
Comoros	COM	Diphtheria (DTP3)	0	0	0	0	0	0	0	0	0	0	0	0	0	0	0	0	0	0	5.46621	0.876686	16.567	0.00384685	2.1575e-05	0.0181021	0.00447474	2.50964e-05	0.0210567	0.4133	0.0487166	1.31957	5.03256	0.76286	15.4407
Comoros	COM	HepB3	0	0	0	0	0	0	0	0	0	0	0	0	0	0	0	0	0	0	5.46621	0.876686	16.567	0.00384685	2.1575e-05	0.0181021	0.00447474	2.50964e-05	0.0210567	0.4133	0.0487166	1.31957	5.03256	0.76286	15.4407
Comoros	COM	Hib3	0	0	0	0	0	0	0	0	0	0	0	0	0	0	0	0	0	0	5.46621	0.876686	16.567	0.00384685	2.1575e-05	0.0181021	0.00447474	2.50964e-05	0.0210567	0.4133	0.0487166	1.31957	5.03256	0.76286	15.4407
Comoros	COM	MCV1	10.5997	1.42773	35.4835	15348	662.849	106360	13194.4	569.84	91436.3	143.047	14.9486	506.169	11.6047	1.5405	39.5123	19.6384	13.7542	26.3394	1.84073	0.210003	5.73084	0.00129937	1.15461e-06	0.00628282	0.00151145	1.34307e-06	0.0073083	0.138999	0.0164953	0.457353	1.69317	0.197484	5.33648
Comoros	COM	Pertussis (DTP3)	0	0	0	0	0	0	0	0	0	0	0	0	0	0	0	0	0	0	5.46621	0.876686	16.567	0.00384685	2.1575e-05	0.0181021	0.00447474	2.50964e-05	0.0210567	0.4133	0.0487166	1.31957	5.03256	0.76286	15.4407
Comoros	COM	Tetanus (DTP3)	0	0	0	0	0	0	0	0	0	0	0	0	0	0	0	0	0	0	5.46621	0.876686	16.567	0.00384685	2.1575e-05	0.0181021	0.00447474	2.50964e-05	0.0210567	0.4133	0.0487166	1.31957	5.03256	0.76286	15.4407
Cape Verde	CPV	Diphtheria (DTP3)	0	0	0	0	0	0	0	0	0	0	0	0	0	0	0	0	0	0	1.72935	0.255268	5.18075	0.00164829	9.2444e-06	0.00775633	0.00192798	1.0813e-05	0.00907247	0.17709	0.020874	0.565404	1.53855	0.233221	4.72051
Cape Verde	CPV	HepB3	0	0	0	0	0	0	0	0	0	0	0	0	0	0	0	0	0	0	1.72935	0.255268	5.18075	0.00164829	9.2444e-06	0.00775633	0.00192798	1.0813e-05	0.00907247	0.17709	0.020874	0.565404	1.53855	0.233221	4.72051
Cape Verde	CPV	Hib3	0	0	0	0	0	0	0	0	0	0	0	0	0	0	0	0	0	0	1.72935	0.255268	5.18075	0.00164829	9.2444e-06	0.00775633	0.00192798	1.0813e-05	0.00907247	0.17709	0.020874	0.565404	1.53855	0.233221	4.72051
Cape Verde	CPV	MCV1	8.69504	1.12583	29.6835	8993.52	433.174	66210.5	7688.84	370.334	56605.4	86.4547	9.76104	317.603	9.76732	1.03965	34.3916	5.1332	2.94866	8.05793	0.594875	0.0757076	1.83872	0.000568681	5.05326e-07	0.00274974	0.000665178	5.91072e-07	0.00321633	0.0608341	0.00721931	0.200165	0.528728	0.0616685	1.66642
Cape Verde	CPV	MCV2	1.3167	0.16145	4.42688	1388.47	64.6015	9936.3	1187.05	55.2299	8494.85	13.1102	1.49109	47.2335	1.48525	0.179105	5.1388	0.712424	0.419625	1.13295	0.541283	0.068887	1.67307	0.000517448	4.59801e-07	0.00250201	0.000605252	5.37822e-07	0.00292656	0.0553535	0.00656892	0.182132	0.481094	0.0561127	1.51629
Cape Verde	CPV	Pertussis (DTP3)	0	0	0	0	0	0	0	0	0	0	0	0	0	0	0	0	0	0	1.72935	0.255268	5.18075	0.00164829	9.2444e-06	0.00775633	0.00192798	1.0813e-05	0.00907247	0.17709	0.020874	0.565404	1.53855	0.233221	4.72051
Cape Verde	CPV	RCV1	0	0	0	0	0	0	0	0	0	0	0	0	0	0	0	0	0	0	0.594875	0.0757076	1.83872	0.000568681	5.05326e-07	0.00274974	0.000665178	5.91072e-07	0.00321633	0.0608341	0.00721931	0.200165	0.528728	0.0616685	1.66642
Cape Verde	CPV	Tetanus (DTP3)	0	0	0	0	0	0	0	0	0	0	0	0	0	0	0	0	0	0	1.72935	0.255268	5.18075	0.00164829	9.2444e-06	0.00775633	0.00192798	1.0813e-05	0.00907247	0.17709	0.020874	0.565404	1.53855	0.233221	4.72051
Djibouti	DJI	Diphtheria (DTP3)	0	0	0	0	0	0	0	0	0	0	0	0	0	0	0	0	0	0	2.79097	0.411972	8.36109	0.00266014	1.49193e-05	0.0125178	0.00311153	1.74509e-05	0.0146419	0.285801	0.0336881	0.912493	2.48303	0.37639	7.61833
Djibouti	DJI	HepB3	0	0	0	0	0	0	0	0	0	0	0	0	0	0	0	0	0	0	2.79097	0.411972	8.36109	0.00266014	1.49193e-05	0.0125178	0.00311153	1.74509e-05	0.0146419	0.285801	0.0336881	0.912493	2.48303	0.37639	7.61833
Djibouti	DJI	Hib3	0	0	0	0	0	0	0	0	0	0	0	0	0	0	0	0	0	0	2.79097	0.411972	8.36109	0.00266014	1.49193e-05	0.0125178	0.00311153	1.74509e-05	0.0146419	0.285801	0.0336881	0.912493	2.48303	0.37639	7.61833
Djibouti	DJI	MCV1	7.90869	1.00338	26.5945	8366.98	463.52	59587.4	7153.19	396.277	50943.1	77.5936	6.70394	280.452	8.85144	1.1008	30.2815	7.73362	4.926	10.8869	0.972986	0.123828	3.00743	0.000930143	8.26518e-07	0.00449751	0.00108797	9.66766e-07	0.00526067	0.0995011	0.011808	0.327392	0.864794	0.100866	2.72563
Djibouti	DJI	MCV2	1.21637	0.143402	4.0097	1310.5	63.1218	9436.5	1120.39	53.9647	8067.55	11.9223	1.64756	45.194	1.36158	0.203726	4.69172	1.16454	0.741804	1.64668	0.951433	0.121085	2.94081	0.000909538	8.08209e-07	0.00439788	0.00106387	9.4535e-07	0.00514413	0.097297	0.0115464	0.32014	0.845637	0.0986314	2.66525
Djibouti	DJI	PCV3	0	0	0	0	0	0	0	0	0	0	0	0	0	0	0	0	0	0	2.79097	0.411972	8.36109	0.00266014	1.49193e-05	0.0125178	0.00311153	1.74509e-05	0.0146419	0.285801	0.0336881	0.912493	2.48303	0.37639	7.61833
Djibouti	DJI	Pertussis (DTP3)	0	0	0	0	0	0	0	0	0	0	0	0	0	0	0	0	0	0	2.79097	0.411972	8.36109	0.00266014	1.49193e-05	0.0125178	0.00311153	1.74509e-05	0.0146419	0.285801	0.0336881	0.912493	2.48303	0.37639	7.61833
Djibouti	DJI	RotaC	0	0	0	0	0	0	0	0	0	0	0	0	0	0	0	0	0	0	1.9479	0.292476	5.96825	0.00185808	1.65825e-06	0.00885285	0.00217337	1.93964e-06	0.010355	0.199155	0.0232883	0.645719	1.73146	0.183936	5.34888
Djibouti	DJI	Tetanus (DTP3)	0	0	0	0	0	0	0	0	0	0	0	0	0	0	0	0	0	0	2.79097	0.411972	8.36109	0.00266014	1.49193e-05	0.0125178	0.00311153	1.74509e-05	0.0146419	0.285801	0.0336881	0.912493	2.48303	0.37639	7.61833
Algeria	DZA	Diphtheria (DTP3)	0	0	0	0	0	0	0	0	0	0	0	0	0	0	0	0	0	0	169.049	24.9531	506.431	0.161125	0.000903664	0.758201	0.188465	0.001057	0.886857	17.311	2.04048	55.2697	150.397	22.7979	461.442
Algeria	DZA	HepB3	0	0	0	0	0	0	0	0	0	0	0	0	0	0	0	0	0	0	169.049	24.9531	506.431	0.161125	0.000903664	0.758201	0.188465	0.001057	0.886857	17.311	2.04048	55.2697	150.397	22.7979	461.442
Algeria	DZA	Hib3	0	0	0	0	0	0	0	0	0	0	0	0	0	0	0	0	0	0	169.049	24.9531	506.431	0.161125	0.000903664	0.758201	0.188465	0.001057	0.886857	17.311	2.04048	55.2697	150.397	22.7979	461.442
Algeria	DZA	MCV1	13.0521	1.51389	43.7028	13894.7	712.06	96881.3	11879	608.762	82826.8	128.113	16.0096	476.458	14.668	1.90557	50.3236	633.038	394.914	937.433	48.4743	6.16914	149.831	0.0463398	4.11772e-05	0.224066	0.054203	4.81644e-05	0.262087	4.95716	0.588276	16.3107	43.0841	5.02514	135.791
Algeria	DZA	MCV2	1.96874	0.264474	6.54604	2078.37	89.4831	14505	1776.86	76.5019	12400.8	19.3398	1.88733	70.2548	2.21421	0.32339	7.63692	93.5259	57.7234	136.484	46.8812	5.9664	144.907	0.0448169	3.9824e-05	0.216703	0.0524217	4.65815e-05	0.253474	4.79425	0.568943	15.7747	41.6682	4.86	131.328
Algeria	DZA	PCV3	0	0	0	0	0	0	0	0	0	0	0	0	0	0	0	0	0	0	169.049	24.9531	506.431	0.161125	0.000903664	0.758201	0.188465	0.001057	0.886857	17.311	2.04048	55.2697	150.397	22.7979	461.442
Algeria	DZA	Pertussis (DTP3)	0	0	0	0	0	0	0	0	0	0	0	0	0	0	0	0	0	0	169.049	24.9531	506.431	0.161125	0.000903664	0.758201	0.188465	0.001057	0.886857	17.311	2.04048	55.2697	150.397	22.7979	461.442
Algeria	DZA	RCV1	0	0	0	0	0	0	0	0	0	0	0	0	0	0	0	0	0	0	48.4743	6.16914	149.831	0.0463398	4.11772e-05	0.224066	0.054203	4.81644e-05	0.262087	4.95716	0.588276	16.3107	43.0841	5.02514	135.791
Algeria	DZA	Tetanus (DTP3)	0	0	0	0	0	0	0	0	0	0	0	0	0	0	0	0	0	0	169.049	24.9531	506.431	0.161125	0.000903664	0.758201	0.188465	0.001057	0.886857	17.311	2.04048	55.2697	150.397	22.7979	461.442
Egypt	EGY	Diphtheria (DTP3)	0	0	0	0	0	0	0	0	0	0	0	0	0	0	0	0	0	0	240.951	36.5388	718.017	0.370948	0.00208045	1.74556	0.270077	0.00151472	1.2709	39.854	4.69769	127.244	198.522	30.093	609.097
Egypt	EGY	HepB3	0	0	0	0	0	0	0	0	0	0	0	0	0	0	0	0	0	0	240.951	36.5388	718.017	0.370948	0.00208045	1.74556	0.270077	0.00151472	1.2709	39.854	4.69769	127.244	198.522	30.093	609.097
Egypt	EGY	Hib3	0	0	0	0	0	0	0	0	0	0	0	0	0	0	0	0	0	0	240.951	36.5388	718.017	0.370948	0.00208045	1.74556	0.270077	0.00151472	1.2709	39.854	4.69769	127.244	198.522	30.093	609.097
Egypt	EGY	MCV1	2.75899	0.298563	9.4833	1827.3	92.2973	13413.7	2509.77	126.769	18423.5	16.566	2.17213	64.6502	3.35641	0.400057	11.9954	225.376	128.273	343.085	81.2097	12.6965	252.534	0.125355	0.00011139	0.606129	0.0912678	8.10999e-05	0.441306	13.4098	1.59136	44.1226	66.8228	7.79392	210.61
Egypt	EGY	MCV2	0.423532	0.0490265	1.45699	277.618	14.2066	2009.23	381.306	19.5126	2759.66	2.55295	0.298976	9.54724	0.511467	0.0628517	1.79702	36.578	20.2333	56.3896	86.7716	13.5661	269.829	0.133941	0.000119019	0.647641	0.0975185	8.66542e-05	0.47153	14.3282	1.70035	47.1444	71.3993	8.32771	225.034
Egypt	EGY	Pertussis (DTP3)	0	0	0	0	0	0	0	0	0	0	0	0	0	0	0	0	0	0	240.951	36.5388	718.017	0.370948	0.00208045	1.74556	0.270077	0.00151472	1.2709	39.854	4.69769	127.244	198.522	30.093	609.097
Egypt	EGY	Tetanus (DTP3)	0	0	0	0	0	0	0	0	0	0	0	0	0	0	0	0	0	0	240.951	36.5388	718.017	0.370948	0.00208045	1.74556	0.270077	0.00151472	1.2709	39.854	4.69769	127.244	198.522	30.093	609.097
Eritrea	ERI	Diphtheria (DTP3)	0	0	0	0	0	0	0	0	0	0	0	0	0	0	0	0	0	0	17.8852	2.64002	53.58	0.0170469	9.56068e-05	0.0802171	0.0199394	0.00011183	0.0938287	1.83149	0.215882	5.84749	15.9119	2.412	48.8202
Eritrea	ERI	HepB3	0	0	0	0	0	0	0	0	0	0	0	0	0	0	0	0	0	0	17.8852	2.64002	53.58	0.0170469	9.56068e-05	0.0802171	0.0199394	0.00011183	0.0938287	1.83149	0.215882	5.84749	15.9119	2.412	48.8202
Eritrea	ERI	Hib3	0	0	0	0	0	0	0	0	0	0	0	0	0	0	0	0	0	0	17.8852	2.64002	53.58	0.0170469	9.56068e-05	0.0802171	0.0199394	0.00011183	0.0938287	1.83149	0.215882	5.84749	15.9119	2.412	48.8202
Eritrea	ERI	MCV1	16.008	1.90738	53.1314	17097.4	858.972	116913	14617.1	734.362	99952.9	158.902	16.6241	572.617	17.991	2.03278	62.0392	96.3945	63.3259	134.662	5.96192	0.758752	18.4279	0.0056994	5.06445e-06	0.0275582	0.00666651	5.92381e-06	0.0322345	0.609688	0.072353	2.00608	5.29898	0.61805	16.7011
Eritrea	ERI	MCV2	2.4664	0.327974	8.15349	2637.18	150.604	18389.3	2254.6	128.756	15721.6	24.4158	2.84019	89.7195	2.77648	0.365622	9.48172	12.849	8.81271	18.1851	5.16821	0.657739	15.9746	0.00494064	4.39022e-06	0.0238894	0.005779	5.13517e-06	0.0279431	0.52852	0.0627206	1.73901	4.59353	0.535769	14.4777
Eritrea	ERI	PCV3	0	0	0	0	0	0	0	0	0	0	0	0	0	0	0	0	0	0	17.8852	2.64002	53.58	0.0170469	9.56068e-05	0.0802171	0.0199394	0.00011183	0.0938287	1.83149	0.215882	5.84749	15.9119	2.412	48.8202
Eritrea	ERI	Pertussis (DTP3)	0	0	0	0	0	0	0	0	0	0	0	0	0	0	0	0	0	0	17.8852	2.64002	53.58	0.0170469	9.56068e-05	0.0802171	0.0199394	0.00011183	0.0938287	1.83149	0.215882	5.84749	15.9119	2.412	48.8202
Eritrea	ERI	RCV1	0	0	0	0	0	0	0	0	0	0	0	0	0	0	0	0	0	0	5.96192	0.758752	18.4279	0.0056994	5.06445e-06	0.0275582	0.00666651	5.92381e-06	0.0322345	0.609688	0.072353	2.00608	5.29898	0.61805	16.7011
Eritrea	ERI	RotaC	0	0	0	0	0	0	0	0	0	0	0	0	0	0	0	0	0	0	12.179	1.82868	37.316	0.0116175	1.03681e-05	0.0553516	0.0135888	1.21274e-05	0.0647439	1.2452	0.145608	4.0373	10.8258	1.15004	33.4434
Eritrea	ERI	Tetanus (DTP3)	0	0	0	0	0	0	0	0	0	0	0	0	0	0	0	0	0	0	17.8852	2.64002	53.58	0.0170469	9.56068e-05	0.0802171	0.0199394	0.00011183	0.0938287	1.83149	0.215882	5.84749	15.9119	2.412	48.8202
Ethiopia	ETH	Diphtheria (DTP3)	0	0	0	0	0	0	0	0	0	0	0	0	0	0	0	0	0	0	647.122	101.205	1945.34	0.554357	0.00310909	2.60863	0.561414	0.00314868	2.64184	59.5591	7.02038	190.158	583.323	88.423	1789.73
Ethiopia	ETH	HepB3	0	0	0	0	0	0	0	0	0	0	0	0	0	0	0	0	0	0	647.122	101.205	1945.34	0.554357	0.00310909	2.60863	0.561414	0.00314868	2.64184	59.5591	7.02038	190.158	583.323	88.423	1789.73
Ethiopia	ETH	Hib3	0	0	0	0	0	0	0	0	0	0	0	0	0	0	0	0	0	0	647.122	101.205	1945.34	0.554357	0.00310909	2.60863	0.561414	0.00314868	2.64184	59.5591	7.02038	190.158	583.323	88.423	1789.73
Ethiopia	ETH	MCV1	10.5716	1.43213	34.6971	12444.9	614.88	85840.5	12288.4	607.15	84761.4	115.462	11.4419	423.954	11.7112	1.45416	39.1548	2154.61	1534.05	2961.63	204.034	25.5867	634.084	0.175378	0.000155839	0.848001	0.17761	0.000157823	0.858797	18.7608	2.22639	61.7294	183.814	21.4393	579.339
Ethiopia	ETH	PCV3	0	0	0	0	0	0	0	0	0	0	0	0	0	0	0	0	0	0	640.31	100.139	1924.86	0.548521	0.00307637	2.58117	0.555505	0.00311553	2.61403	58.9322	6.94648	188.156	577.183	87.4922	1770.89
Ethiopia	ETH	Pertussis (DTP3)	0	0	0	0	0	0	0	0	0	0	0	0	0	0	0	0	0	0	647.122	101.205	1945.34	0.554357	0.00310909	2.60863	0.561414	0.00314868	2.64184	59.5591	7.02038	190.158	583.323	88.423	1789.73
Ethiopia	ETH	RotaC	0	0	0	0	0	0	0	0	0	0	0	0	0	0	0	0	0	0	426.502	66.088	1314.37	0.36599	0.000326629	1.74376	0.370649	0.000330788	1.76596	39.2279	4.58714	127.188	384.466	40.8426	1187.71
Ethiopia	ETH	Tetanus (DTP3)	0	0	0	0	0	0	0	0	0	0	0	0	0	0	0	0	0	0	647.122	101.205	1945.34	0.554357	0.00310909	2.60863	0.561414	0.00314868	2.64184	59.5591	7.02038	190.158	583.323	88.423	1789.73
Gabon	GAB	Diphtheria (DTP3)	0	0	0	0	0	0	0	0	0	0	0	0	0	0	0	0	0	0	6.45679	1.02701	19.361	0.00776297	4.35385e-05	0.0365301	0.00842497	4.72512e-05	0.0396452	0.834041	0.0983104	2.66289	5.54653	0.84077	17.0176
Gabon	GAB	HepB3	0	0	0	0	0	0	0	0	0	0	0	0	0	0	0	0	0	0	6.45679	1.02701	19.361	0.00776297	4.35385e-05	0.0365301	0.00842497	4.72512e-05	0.0396452	0.834041	0.0983104	2.66289	5.54653	0.84077	17.0176
Gabon	GAB	Hib3	0	0	0	0	0	0	0	0	0	0	0	0	0	0	0	0	0	0	6.45679	1.02701	19.361	0.00776297	4.35385e-05	0.0365301	0.00842497	4.72512e-05	0.0396452	0.834041	0.0983104	2.66289	5.54653	0.84077	17.0176
Gabon	GAB	MCV1	16.4256	2.33902	55.9116	13739.9	750.645	97665.2	12660.2	691.663	89991.1	125.979	16.063	481.7	19.0946	2.10025	65.8616	30.1088	18.892	44.5915	1.85062	0.244469	5.67629	0.00223464	1.98569e-06	0.0108051	0.0024252	2.15502e-06	0.0117266	0.239049	0.0283684	0.78655	1.59033	0.185489	5.01233
Gabon	GAB	Pertussis (DTP3)	0	0	0	0	0	0	0	0	0	0	0	0	0	0	0	0	0	0	6.45679	1.02701	19.361	0.00776297	4.35385e-05	0.0365301	0.00842497	4.72512e-05	0.0396452	0.834041	0.0983104	2.66289	5.54653	0.84077	17.0176
Gabon	GAB	Tetanus (DTP3)	0	0	0	0	0	0	0	0	0	0	0	0	0	0	0	0	0	0	6.45679	1.02701	19.361	0.00776297	4.35385e-05	0.0365301	0.00842497	4.72512e-05	0.0396452	0.834041	0.0983104	2.66289	5.54653	0.84077	17.0176
Gabon	GAB	YFV	0	0	0	0	0	0	0	0	0	0	0	0	0	0	0	0	0	0	1.85062	0.244469	5.67629	0.00223464	1.98569e-06	0.0108051	0.0024252	2.15502e-06	0.0117266	0.239049	0.0283684	0.78655	1.59033	0.185489	5.01233
Ghana	GHA	Diphtheria (DTP3)	0	0	0	0	0	0	0	0	0	0	0	0	0	0	0	0	0	0	134.006	18.7986	401.297	0.137354	0.000770348	0.646345	0.11513	0.000645702	0.541764	14.7571	1.73946	47.1159	118.212	17.9191	362.693
Ghana	GHA	HepB3	0	0	0	0	0	0	0	0	0	0	0	0	0	0	0	0	0	0	134.006	18.7986	401.297	0.137354	0.000770348	0.646345	0.11513	0.000645702	0.541764	14.7571	1.73946	47.1159	118.212	17.9191	362.693
Ghana	GHA	Hib3	0	0	0	0	0	0	0	0	0	0	0	0	0	0	0	0	0	0	134.006	18.7986	401.297	0.137354	0.000770348	0.646345	0.11513	0.000645702	0.541764	14.7571	1.73946	47.1159	118.212	17.9191	362.693
Ghana	GHA	MCV1	20.3141	2.72882	68.5551	19979.9	1026.61	142015	23836.8	1224.79	169430	185.837	22.1395	672.83	23.0663	3.13745	78.8386	883.344	647.332	1167.01	43.2926	5.39924	133.668	0.0444922	3.95355e-05	0.215133	0.0372932	3.31384e-05	0.180323	4.75951	0.564821	15.6604	38.1407	4.44856	120.21
Ghana	GHA	MCV2	3.13968	0.417352	9.96668	3049.62	179.74	21842.1	3638.32	214.437	26058.5	28.5553	3.55504	101.706	3.54801	0.502105	11.68	121.756	89.2305	159.25	38.9549	4.85827	120.275	0.0400344	3.55743e-05	0.193578	0.0335567	2.98182e-05	0.162256	4.28264	0.50823	14.0913	34.3193	4.00285	108.166
Ghana	GHA	MenA	0	0	0	0	0	0	0	0	0	0	0	0	0	0	0	0	0	0	39.0574	4.87105	120.591	0.0401397	3.56679e-05	0.194087	0.0336449	2.98966e-05	0.162683	4.29391	0.509567	14.1284	34.4095	4.01338	108.451
Ghana	GHA	PCV3	0	0	0	0	0	0	0	0	0	0	0	0	0	0	0	0	0	0	132.624	18.6048	397.16	0.135938	0.000762406	0.639682	0.113943	0.000639046	0.536179	14.605	1.72152	46.6301	116.993	17.7344	358.954
Ghana	GHA	Pertussis (DTP3)	0	0	0	0	0	0	0	0	0	0	0	0	0	0	0	0	0	0	134.006	18.7986	401.297	0.137354	0.000770348	0.646345	0.11513	0.000645702	0.541764	14.7571	1.73946	47.1159	118.212	17.9191	362.693
Ghana	GHA	RCV1	0	0	0	0	0	0	0	0	0	0	0	0	0	0	0	0	0	0	43.2926	5.39924	133.668	0.0444922	3.95355e-05	0.215133	0.0372932	3.31384e-05	0.180323	4.75951	0.564821	15.6604	38.1407	4.44856	120.21
Ghana	GHA	RotaC	0	0	0	0	0	0	0	0	0	0	0	0	0	0	0	0	0	0	87.5409	13.1418	268.122	0.0897674	8.01133e-05	0.427697	0.0752427	6.71506e-05	0.358494	9.62155	1.1251	31.1959	77.1271	8.19336	238.264
Ghana	GHA	Tetanus (DTP3)	0	0	0	0	0	0	0	0	0	0	0	0	0	0	0	0	0	0	134.006	18.7986	401.297	0.137354	0.000770348	0.646345	0.11513	0.000645702	0.541764	14.7571	1.73946	47.1159	118.212	17.9191	362.693
Ghana	GHA	YFV	0	0	0	0	0	0	0	0	0	0	0	0	0	0	0	0	0	0	42.822	5.34055	132.215	0.0440086	3.91057e-05	0.212794	0.0368878	3.27782e-05	0.178363	4.70778	0.558682	15.4902	37.7261	4.40021	118.904
Guinea	GIN	Diphtheria (DTP3)	0	0	0	0	0	0	0	0	0	0	0	0	0	0	0	0	0	0	88.5467	13.9068	268.926	0.0558095	0.000313006	0.262622	0.0812559	0.000455722	0.382365	5.99608	0.706773	19.144	82.3115	12.4772	252.545
Guinea	GIN	HepB3	0	0	0	0	0	0	0	0	0	0	0	0	0	0	0	0	0	0	88.5467	13.9068	268.926	0.0558095	0.000313006	0.262622	0.0812559	0.000455722	0.382365	5.99608	0.706773	19.144	82.3115	12.4772	252.545
Guinea	GIN	Hib3	0	0	0	0	0	0	0	0	0	0	0	0	0	0	0	0	0	0	88.5467	13.9068	268.926	0.0558095	0.000313006	0.262622	0.0812559	0.000455722	0.382365	5.99608	0.706773	19.144	82.3115	12.4772	252.545
Guinea	GIN	MCV1	11.1671	1.39966	37.6084	18262.9	833.49	129722	12543.6	572.471	89098.1	166.528	15.5293	609.272	12.0929	1.43928	41.0778	343.465	226.099	468.977	30.168	3.97025	94.3676	0.0190605	1.6937e-05	0.092163	0.0277512	2.46595e-05	0.134185	2.03898	0.24197	6.70892	28.0009	3.2659	88.2522
Guinea	GIN	Pertussis (DTP3)	0	0	0	0	0	0	0	0	0	0	0	0	0	0	0	0	0	0	88.5467	13.9068	268.926	0.0558095	0.000313006	0.262622	0.0812559	0.000455722	0.382365	5.99608	0.706773	19.144	82.3115	12.4772	252.545
Guinea	GIN	Tetanus (DTP3)	0	0	0	0	0	0	0	0	0	0	0	0	0	0	0	0	0	0	88.5467	13.9068	268.926	0.0558095	0.000313006	0.262622	0.0812559	0.000455722	0.382365	5.99608	0.706773	19.144	82.3115	12.4772	252.545
Guinea	GIN	YFV	0	0	0	0	0	0	0	0	0	0	0	0	0	0	0	0	0	0	30.168	3.97025	94.3676	0.0190605	1.6937e-05	0.092163	0.0277512	2.46595e-05	0.134185	2.03898	0.24197	6.70892	28.0009	3.2659	88.2522
Gambia	GMB	Diphtheria (DTP3)	0	0	0	0	0	0	0	0	0	0	0	0	0	0	0	0	0	0	24.1284	2.94206	72.5287	0.0134845	7.56275e-05	0.0634538	0.0289014	0.000162093	0.136001	1.44875	0.170768	4.62552	22.5979	3.4255	69.3339
Gambia	GMB	HepB3	0	0	0	0	0	0	0	0	0	0	0	0	0	0	0	0	0	0	24.1284	2.94206	72.5287	0.0134845	7.56275e-05	0.0634538	0.0289014	0.000162093	0.136001	1.44875	0.170768	4.62552	22.5979	3.4255	69.3339
Gambia	GMB	Hib3	0	0	0	0	0	0	0	0	0	0	0	0	0	0	0	0	0	0	24.1284	2.94206	72.5287	0.0134845	7.56275e-05	0.0634538	0.0289014	0.000162093	0.136001	1.44875	0.170768	4.62552	22.5979	3.4255	69.3339
Gambia	GMB	MCV1	10.4956	1.54157	35.4581	19100.8	975.698	131034	8911.86	455.231	61136.7	179.559	19.5482	644.64	11.2656	1.4503	38.7038	85.1448	61.6566	112.569	8.03905	0.921565	24.9988	0.00450629	4.00426e-06	0.0217892	0.00965835	8.58234e-06	0.0467009	0.482056	0.0572066	1.58613	7.52208	0.877342	23.7078
Gambia	GMB	MCV2	1.60758	0.267776	5.37649	2889.47	159.179	19887.6	1348.14	74.2679	9278.96	26.7593	2.98038	98.3746	1.72044	0.234852	5.79811	9.88805	7.12968	13.109	6.11099	0.70054	19.0031	0.00342552	3.04389e-06	0.0165633	0.00734191	6.52397e-06	0.0355002	0.366441	0.0434864	1.20571	5.718	0.666923	18.0218
Gambia	GMB	PCV3	0	0	0	0	0	0	0	0	0	0	0	0	0	0	0	0	0	0	24.1284	2.94206	72.5287	0.0134845	7.56275e-05	0.0634538	0.0289014	0.000162093	0.136001	1.44875	0.170768	4.62552	22.5979	3.4255	69.3339
Gambia	GMB	Pertussis (DTP3)	0	0	0	0	0	0	0	0	0	0	0	0	0	0	0	0	0	0	24.1284	2.94206	72.5287	0.0134845	7.56275e-05	0.0634538	0.0289014	0.000162093	0.136001	1.44875	0.170768	4.62552	22.5979	3.4255	69.3339
Gambia	GMB	RCV1	0	0	0	0	0	0	0	0	0	0	0	0	0	0	0	0	0	0	8.03905	0.921565	24.9988	0.00450629	4.00426e-06	0.0217892	0.00965835	8.58234e-06	0.0467009	0.482056	0.0572066	1.58613	7.52208	0.877342	23.7078
Gambia	GMB	RotaC	0	0	0	0	0	0	0	0	0	0	0	0	0	0	0	0	0	0	16.2492	2.4503	50.0218	0.00909402	8.11599e-06	0.0433285	0.0194912	1.7395e-05	0.092866	0.974725	0.11398	3.16034	15.2145	1.61627	47.0011
Gambia	GMB	Tetanus (DTP3)	0	0	0	0	0	0	0	0	0	0	0	0	0	0	0	0	0	0	24.1284	2.94206	72.5287	0.0134845	7.56275e-05	0.0634538	0.0289014	0.000162093	0.136001	1.44875	0.170768	4.62552	22.5979	3.4255	69.3339
Gambia	GMB	YFV	0	0	0	0	0	0	0	0	0	0	0	0	0	0	0	0	0	0	8.03905	0.921565	24.9988	0.00450629	4.00426e-06	0.0217892	0.00965835	8.58234e-06	0.0467009	0.482056	0.0572066	1.58613	7.52208	0.877342	23.7078
Guinea-Bissau	GNB	Diphtheria (DTP3)	0	0	0	0	0	0	0	0	0	0	0	0	0	0	0	0	0	0	9.0602	1.33737	27.1423	0.00863551	4.8432e-05	0.040636	0.0101008	5.66502e-05	0.0475313	0.927785	0.10936	2.96219	8.06057	1.22186	24.7311
Guinea-Bissau	GNB	HepB3	0	0	0	0	0	0	0	0	0	0	0	0	0	0	0	0	0	0	9.0602	1.33737	27.1423	0.00863551	4.8432e-05	0.040636	0.0101008	5.66502e-05	0.0475313	0.927785	0.10936	2.96219	8.06057	1.22186	24.7311
Guinea-Bissau	GNB	Hib3	0	0	0	0	0	0	0	0	0	0	0	0	0	0	0	0	0	0	9.0602	1.33737	27.1423	0.00863551	4.8432e-05	0.040636	0.0101008	5.66502e-05	0.0475313	0.927785	0.10936	2.96219	8.06057	1.22186	24.7311
Guinea-Bissau	GNB	MCV1	20.5491	2.57567	68.0101	22212.3	1253.19	149826	18990	1071.39	128091	205.767	21.3824	734.459	23.1881	2.70708	77.7678	61.6929	42.7271	83.4832	2.97224	0.378266	9.18699	0.00284137	2.52482e-06	0.0137388	0.0033235	2.95324e-06	0.0160701	0.303952	0.0360707	1.0001	2.64174	0.308121	8.32614
Guinea-Bissau	GNB	PCV3	0	0	0	0	0	0	0	0	0	0	0	0	0	0	0	0	0	0	9.0602	1.33737	27.1423	0.00863551	4.8432e-05	0.040636	0.0101008	5.66502e-05	0.0475313	0.927785	0.10936	2.96219	8.06057	1.22186	24.7311
Guinea-Bissau	GNB	Pertussis (DTP3)	0	0	0	0	0	0	0	0	0	0	0	0	0	0	0	0	0	0	9.0602	1.33737	27.1423	0.00863551	4.8432e-05	0.040636	0.0101008	5.66502e-05	0.0475313	0.927785	0.10936	2.96219	8.06057	1.22186	24.7311
Guinea-Bissau	GNB	RotaC	0	0	0	0	0	0	0	0	0	0	0	0	0	0	0	0	0	0	6.32869	0.950251	19.3908	0.0060369	5.38765e-06	0.0287628	0.00706127	6.30186e-06	0.0336434	0.647053	0.0756635	2.09794	5.62549	0.597607	17.3785
Guinea-Bissau	GNB	Tetanus (DTP3)	0	0	0	0	0	0	0	0	0	0	0	0	0	0	0	0	0	0	9.0602	1.33737	27.1423	0.00863551	4.8432e-05	0.040636	0.0101008	5.66502e-05	0.0475313	0.927785	0.10936	2.96219	8.06057	1.22186	24.7311
Guinea-Bissau	GNB	YFV	0	0	0	0	0	0	0	0	0	0	0	0	0	0	0	0	0	0	3.00987	0.383054	9.30328	0.00287733	2.55678e-06	0.0139127	0.00336557	2.99062e-06	0.0162735	0.3078	0.0365273	1.01276	2.67518	0.312021	8.43153
Equatorial Guinea	GNQ	Diphtheria (DTP3)	0	0	0	0	0	0	0	0	0	0	0	0	0	0	0	0	0	0	3.40157	0.502103	10.1903	0.00324212	1.81834e-05	0.0152564	0.00379226	2.12688e-05	0.0178452	0.348328	0.0410583	1.11213	3.02627	0.458737	9.28506
Equatorial Guinea	GNQ	HepB3	0	0	0	0	0	0	0	0	0	0	0	0	0	0	0	0	0	0	3.40157	0.502103	10.1903	0.00324212	1.81834e-05	0.0152564	0.00379226	2.12688e-05	0.0178452	0.348328	0.0410583	1.11213	3.02627	0.458737	9.28506
Equatorial Guinea	GNQ	Hib3	0	0	0	0	0	0	0	0	0	0	0	0	0	0	0	0	0	0	3.40157	0.502103	10.1903	0.00324212	1.81834e-05	0.0152564	0.00379226	2.12688e-05	0.0178452	0.348328	0.0410583	1.11213	3.02627	0.458737	9.28506
Equatorial Guinea	GNQ	MCV1	12.9976	1.86737	42.882	13747.8	748.468	98158	11753.4	639.889	83918.3	126.719	14.4162	452.076	14.6593	2.03365	49.0197	12.6907	7.65867	18.3324	0.982018	0.124978	3.03535	0.000938777	8.3419e-07	0.00453925	0.00109807	9.7574e-07	0.0053095	0.100425	0.0119176	0.330431	0.872821	0.101802	2.75093
Equatorial Guinea	GNQ	Pertussis (DTP3)	0	0	0	0	0	0	0	0	0	0	0	0	0	0	0	0	0	0	3.40157	0.502103	10.1903	0.00324212	1.81834e-05	0.0152564	0.00379226	2.12688e-05	0.0178452	0.348328	0.0410583	1.11213	3.02627	0.458737	9.28506
Equatorial Guinea	GNQ	Tetanus (DTP3)	0	0	0	0	0	0	0	0	0	0	0	0	0	0	0	0	0	0	3.40157	0.502103	10.1903	0.00324212	1.81834e-05	0.0152564	0.00379226	2.12688e-05	0.0178452	0.348328	0.0410583	1.11213	3.02627	0.458737	9.28506
Equatorial Guinea	GNQ	YFV	0	0	0	0	0	0	0	0	0	0	0	0	0	0	0	0	0	0	0.982018	0.124978	3.03535	0.000938777	8.3419e-07	0.00453925	0.00109807	9.7574e-07	0.0053095	0.100425	0.0119176	0.330431	0.872821	0.101802	2.75093
Kenya	KEN	Diphtheria (DTP3)	0	0	0	0	0	0	0	0	0	0	0	0	0	0	0	0	0	0	156.652	24.2827	468.837	0.192822	0.00108144	0.907359	0.165777	0.000929757	0.780094	20.7165	2.4419	66.1426	134.149	20.3349	411.59
Kenya	KEN	HepB3	0	0	0	0	0	0	0	0	0	0	0	0	0	0	0	0	0	0	156.652	24.2827	468.837	0.192822	0.00108144	0.907359	0.165777	0.000929757	0.780094	20.7165	2.4419	66.1426	134.149	20.3349	411.59
Kenya	KEN	Hib3	0	0	0	0	0	0	0	0	0	0	0	0	0	0	0	0	0	0	156.652	24.2827	468.837	0.192822	0.00108144	0.907359	0.165777	0.000929757	0.780094	20.7165	2.4419	66.1426	134.149	20.3349	411.59
Kenya	KEN	MCV1	14.1145	1.73549	46.1555	11225.1	580.564	80767.6	13056.4	675.278	93944.1	107.25	12.7966	387.317	16.4598	2.02149	54.6208	730.626	499.632	1005.61	51.9113	6.8881	159.435	0.064228	5.70725e-05	0.310561	0.0552195	4.90676e-05	0.267002	6.87073	0.815364	22.607	44.5082	5.19124	140.279
Kenya	KEN	MCV2	2.14176	0.28119	7.11898	1762.4	96.443	12516	2049.92	112.177	14557.8	16.4022	1.97863	60.3597	2.51535	0.305473	8.38176	63.3524	42.6113	86.6935	29.435	3.90572	90.4037	0.0364189	3.23615e-05	0.176096	0.0313108	2.78226e-05	0.151397	3.89587	0.462331	12.8187	25.2372	2.94356	79.5418
Kenya	KEN	PCV3	0	0	0	0	0	0	0	0	0	0	0	0	0	0	0	0	0	0	156.652	24.2827	468.837	0.192822	0.00108144	0.907359	0.165777	0.000929757	0.780094	20.7165	2.4419	66.1426	134.149	20.3349	411.59
Kenya	KEN	Pertussis (DTP3)	0	0	0	0	0	0	0	0	0	0	0	0	0	0	0	0	0	0	156.652	24.2827	468.837	0.192822	0.00108144	0.907359	0.165777	0.000929757	0.780094	20.7165	2.4419	66.1426	134.149	20.3349	411.59
Kenya	KEN	RCV1	0	0	0	0	0	0	0	0	0	0	0	0	0	0	0	0	0	0	51.9113	6.8881	159.435	0.064228	5.70725e-05	0.310561	0.0552195	4.90676e-05	0.267002	6.87073	0.815364	22.607	44.5082	5.19124	140.279
Kenya	KEN	RotaC	0	0	0	0	0	0	0	0	0	0	0	0	0	0	0	0	0	0	101.634	15.0821	309.074	0.125224	0.000111756	0.596629	0.10766	9.60817e-05	0.512947	13.4219	1.56949	43.5176	86.9733	9.23934	268.681
Kenya	KEN	Tetanus (DTP3)	0	0	0	0	0	0	0	0	0	0	0	0	0	0	0	0	0	0	156.652	24.2827	468.837	0.192822	0.00108144	0.907359	0.165777	0.000929757	0.780094	20.7165	2.4419	66.1426	134.149	20.3349	411.59
Kenya	KEN	YFV	0	0	0	0	0	0	0	0	0	0	0	0	0	0	0	0	0	0	30.884	4.09799	94.8539	0.0382116	3.39545e-05	0.184764	0.0328521	2.91921e-05	0.158849	4.08765	0.48509	13.4497	26.4796	3.08846	83.4573
Liberia	LBR	Diphtheria (DTP3)	0	0	0	0	0	0	0	0	0	0	0	0	0	0	0	0	0	0	25.7506	3.80613	77.1391	0.0250974	0.000140758	0.1181	0.0285017	0.000159851	0.13412	2.69642	0.317833	8.609	22.8478	3.46338	70.1006
Liberia	LBR	HepB3	0	0	0	0	0	0	0	0	0	0	0	0	0	0	0	0	0	0	25.7506	3.80613	77.1391	0.0250974	0.000140758	0.1181	0.0285017	0.000159851	0.13412	2.69642	0.317833	8.609	22.8478	3.46338	70.1006
Liberia	LBR	Hib3	0	0	0	0	0	0	0	0	0	0	0	0	0	0	0	0	0	0	25.7506	3.80613	77.1391	0.0250974	0.000140758	0.1181	0.0285017	0.000159851	0.13412	2.69642	0.317833	8.609	22.8478	3.46338	70.1006
Liberia	LBR	MCV1	18.3417	2.53905	59.9758	19147.6	985.965	131253	16860.5	868.197	115575	179.069	20.1212	629.507	20.6948	3.15628	69.2379	152.077	107.42	201.833	8.23106	1.02803	25.3927	0.00804125	7.14539e-06	0.0388817	0.00913201	8.11464e-06	0.0441559	0.860205	0.102082	2.83036	7.29164	0.850465	22.9815
Liberia	LBR	PCV3	0	0	0	0	0	0	0	0	0	0	0	0	0	0	0	0	0	0	25.7506	3.80613	77.1391	0.0250974	0.000140758	0.1181	0.0285017	0.000159851	0.13412	2.69642	0.317833	8.609	22.8478	3.46338	70.1006
Liberia	LBR	Pertussis (DTP3)	0	0	0	0	0	0	0	0	0	0	0	0	0	0	0	0	0	0	25.7506	3.80613	77.1391	0.0250974	0.000140758	0.1181	0.0285017	0.000159851	0.13412	2.69642	0.317833	8.609	22.8478	3.46338	70.1006
Liberia	LBR	RotaC	0	0	0	0	0	0	0	0	0	0	0	0	0	0	0	0	0	0	15.564	2.33823	47.6736	0.0151808	1.35482e-05	0.0723292	0.0172401	1.5386e-05	0.0821404	1.62713	0.190269	5.27563	13.7969	1.46567	42.6218
Liberia	LBR	Tetanus (DTP3)	0	0	0	0	0	0	0	0	0	0	0	0	0	0	0	0	0	0	25.7506	3.80613	77.1391	0.0250974	0.000140758	0.1181	0.0285017	0.000159851	0.13412	2.69642	0.317833	8.609	22.8478	3.46338	70.1006
Liberia	LBR	YFV	0	0	0	0	0	0	0	0	0	0	0	0	0	0	0	0	0	0	7.5979	0.948947	23.4395	0.00742269	6.59575e-06	0.0358908	0.00842955	7.49044e-06	0.0407593	0.794035	0.0942298	2.61264	6.73075	0.785045	21.2137
Libya	LBY	Diphtheria (DTP3)	0	0	0	0	0	0	0	0	0	0	0	0	0	0	0	0	0	0	19.8952	2.93672	59.6015	0.0189626	0.000106352	0.0892322	0.0221803	0.000124398	0.104374	2.03732	0.240143	6.50465	17.7001	2.68307	54.3068
Libya	LBY	HepB3	0	0	0	0	0	0	0	0	0	0	0	0	0	0	0	0	0	0	19.8952	2.93672	59.6015	0.0189626	0.000106352	0.0892322	0.0221803	0.000124398	0.104374	2.03732	0.240143	6.50465	17.7001	2.68307	54.3068
Libya	LBY	Hib3	0	0	0	0	0	0	0	0	0	0	0	0	0	0	0	0	0	0	19.8952	2.93672	59.6015	0.0189626	0.000106352	0.0892322	0.0221803	0.000124398	0.104374	2.03732	0.240143	6.50465	17.7001	2.68307	54.3068
Libya	LBY	MCV1	12.9151	1.41153	43.5899	13741.6	748.864	96950.2	11748.1	640.227	82885.7	127.544	13.2616	464.514	14.4334	1.48534	49.8346	87.4707	55.7431	128.641	6.77457	0.862175	20.9397	0.00647627	5.75476e-06	0.0313146	0.00757519	6.73126e-06	0.0366282	0.692793	0.0822151	2.27952	6.02127	0.702294	18.9776
Libya	LBY	MCV2	1.98708	0.277322	6.80397	2066.11	96.5379	15107.7	1766.38	82.5332	12916.1	19.603	2.13819	71.7167	2.24125	0.304454	7.78954	13.8556	8.55766	20.3223	7.00444	0.891429	21.6502	0.00669601	5.95003e-06	0.0323771	0.00783223	6.95966e-06	0.037871	0.716299	0.0850048	2.35686	6.22557	0.726124	19.6215
Libya	LBY	PCV3	0	0	0	0	0	0	0	0	0	0	0	0	0	0	0	0	0	0	19.6901	2.90644	58.9871	0.0187672	0.000105255	0.0883123	0.0219517	0.000123115	0.103298	2.01631	0.237667	6.43759	17.5177	2.65541	53.7469
Libya	LBY	Pertussis (DTP3)	0	0	0	0	0	0	0	0	0	0	0	0	0	0	0	0	0	0	19.8952	2.93672	59.6015	0.0189626	0.000106352	0.0892322	0.0221803	0.000124398	0.104374	2.03732	0.240143	6.50465	17.7001	2.68307	54.3068
Libya	LBY	RCV1	0	0	0	0	0	0	0	0	0	0	0	0	0	0	0	0	0	0	6.77457	0.862175	20.9397	0.00647627	5.75476e-06	0.0313146	0.00757519	6.73126e-06	0.0366282	0.692793	0.0822151	2.27952	6.02127	0.702294	18.9776
Libya	LBY	RotaC	0	0	0	0	0	0	0	0	0	0	0	0	0	0	0	0	0	0	13.4066	2.013	41.0773	0.0127885	1.14131e-05	0.0609309	0.0149585	1.33498e-05	0.0712699	1.37071	0.160285	4.44425	11.917	1.26596	36.8143
Libya	LBY	Tetanus (DTP3)	0	0	0	0	0	0	0	0	0	0	0	0	0	0	0	0	0	0	19.8952	2.93672	59.6015	0.0189626	0.000106352	0.0892322	0.0221803	0.000124398	0.104374	2.03732	0.240143	6.50465	17.7001	2.68307	54.3068
Lesotho	LSO	Diphtheria (DTP3)	0	0	0	0	0	0	0	0	0	0	0	0	0	0	0	0	0	0	9.93443	1.59685	30.1037	0.00746099	4.18448e-05	0.035109	0.00507816	2.84807e-05	0.0238962	0.801596	0.0944861	2.5593	9.1025	1.3798	27.9279
Lesotho	LSO	HepB3	0	0	0	0	0	0	0	0	0	0	0	0	0	0	0	0	0	0	9.93443	1.59685	30.1037	0.00746099	4.18448e-05	0.035109	0.00507816	2.84807e-05	0.0238962	0.801596	0.0944861	2.5593	9.1025	1.3798	27.9279
Lesotho	LSO	Hib3	0	0	0	0	0	0	0	0	0	0	0	0	0	0	0	0	0	0	9.93443	1.59685	30.1037	0.00746099	4.18448e-05	0.035109	0.00507816	2.84807e-05	0.0238962	0.801596	0.0944861	2.5593	9.1025	1.3798	27.9279
Lesotho	LSO	MCV1	12.7371	1.46281	42.2625	17130.8	940.489	120989	25169.1	1381.8	177761	161.137	15.7274	583.415	13.9198	1.74066	47.1749	31.8595	21.0332	44.3526	2.48572	0.28331	7.74912	0.00187273	1.66409e-06	0.00905516	0.00127463	1.13263e-06	0.00616319	0.200333	0.0237739	0.659162	2.27575	0.265433	7.17261
Lesotho	LSO	MCV2	1.95067	0.228706	6.38616	2618.89	155.652	18454.3	3847.75	228.688	27113.6	24.5309	2.59737	86.9466	2.15122	0.252941	7.07782	3.65326	2.38399	5.14046	1.86091	0.212097	5.80131	0.001402	1.24581e-06	0.00677907	0.00095424	8.47931e-07	0.00461402	0.149978	0.0177982	0.493476	1.70372	0.198714	5.36971
Lesotho	LSO	PCV3	0	0	0	0	0	0	0	0	0	0	0	0	0	0	0	0	0	0	9.93443	1.59685	30.1037	0.00746099	4.18448e-05	0.035109	0.00507816	2.84807e-05	0.0238962	0.801596	0.0944861	2.5593	9.1025	1.3798	27.9279
Lesotho	LSO	Pertussis (DTP3)	0	0	0	0	0	0	0	0	0	0	0	0	0	0	0	0	0	0	9.93443	1.59685	30.1037	0.00746099	4.18448e-05	0.035109	0.00507816	2.84807e-05	0.0238962	0.801596	0.0944861	2.5593	9.1025	1.3798	27.9279
Lesotho	LSO	RCV1	0	0	0	0	0	0	0	0	0	0	0	0	0	0	0	0	0	0	2.48572	0.28331	7.74912	0.00187273	1.66409e-06	0.00905516	0.00127463	1.13263e-06	0.00616319	0.200333	0.0237739	0.659162	2.27575	0.265433	7.17261
Lesotho	LSO	RotaC	0	0	0	0	0	0	0	0	0	0	0	0	0	0	0	0	0	0	5.64311	0.900615	17.4665	0.00424363	3.78724e-06	0.0202188	0.00288833	2.5777e-06	0.0137615	0.454845	0.0531876	1.47474	5.16857	0.549067	15.9669
Lesotho	LSO	Tetanus (DTP3)	0	0	0	0	0	0	0	0	0	0	0	0	0	0	0	0	0	0	9.93443	1.59685	30.1037	0.00746099	4.18448e-05	0.035109	0.00507816	2.84807e-05	0.0238962	0.801596	0.0944861	2.5593	9.1025	1.3798	27.9279
Morocco	MAR	Diphtheria (DTP3)	0	0	0	0	0	0	0	0	0	0	0	0	0	0	0	0	0	0	127.453	18.7041	383.607	0.102875	0.000576975	0.484099	0.0943425	0.000529118	0.443946	11.0528	1.30282	35.2888	115.934	17.5738	355.703
Morocco	MAR	HepB3	0	0	0	0	0	0	0	0	0	0	0	0	0	0	0	0	0	0	127.453	18.7041	383.607	0.102875	0.000576975	0.484099	0.0943425	0.000529118	0.443946	11.0528	1.30282	35.2888	115.934	17.5738	355.703
Morocco	MAR	Hib3	0	0	0	0	0	0	0	0	0	0	0	0	0	0	0	0	0	0	127.453	18.7041	383.607	0.102875	0.000576975	0.484099	0.0943425	0.000529118	0.443946	11.0528	1.30282	35.2888	115.934	17.5738	355.703
Morocco	MAR	MCV1	1.84915	0.122729	7.19566	2312.36	80.777	17189.9	2521.51	88.083	18744.7	21.568	1.4606	90.0323	2.02876	0.186823	8.09257	80.6924	25.9051	172.619	43.4486	6.24538	136.283	0.0351348	3.12205e-05	0.169887	0.0322206	2.8631e-05	0.155796	3.75851	0.446031	12.3668	39.4385	4.59994	124.301
Morocco	MAR	MCV2	0.274503	0.0206193	1.13866	359.232	15.7712	2837.7	391.723	17.1976	3094.36	3.25946	0.195099	14.9924	0.302789	0.0224528	1.28899	12.7905	4.02411	28.987	45.6183	6.55725	143.088	0.0368893	3.27796e-05	0.17837	0.0338296	3.00607e-05	0.163576	3.9462	0.468304	12.9843	41.408	4.82964	130.508
Morocco	MAR	PCV3	0	0	0	0	0	0	0	0	0	0	0	0	0	0	0	0	0	0	127.453	18.7041	383.607	0.102875	0.000576975	0.484099	0.0943425	0.000529118	0.443946	11.0528	1.30282	35.2888	115.934	17.5738	355.703
Morocco	MAR	Pertussis (DTP3)	0	0	0	0	0	0	0	0	0	0	0	0	0	0	0	0	0	0	127.453	18.7041	383.607	0.102875	0.000576975	0.484099	0.0943425	0.000529118	0.443946	11.0528	1.30282	35.2888	115.934	17.5738	355.703
Morocco	MAR	RCV1	0	0	0	0	0	0	0	0	0	0	0	0	0	0	0	0	0	0	43.4486	6.24538	136.283	0.0351348	3.12205e-05	0.169887	0.0322206	2.8631e-05	0.155796	3.75851	0.446031	12.3668	39.4385	4.59994	124.301
Morocco	MAR	RotaC	0	0	0	0	0	0	0	0	0	0	0	0	0	0	0	0	0	0	85.9027	13.7553	265.758	0.0693797	6.19182e-05	0.33056	0.063625	5.67824e-05	0.303142	7.43633	0.869572	24.1108	78.0547	8.2919	241.129
Morocco	MAR	Tetanus (DTP3)	0	0	0	0	0	0	0	0	0	0	0	0	0	0	0	0	0	0	127.453	18.7041	383.607	0.102875	0.000576975	0.484099	0.0943425	0.000529118	0.443946	11.0528	1.30282	35.2888	115.934	17.5738	355.703
Madagascar	MDG	Diphtheria (DTP3)	0	0	0	0	0	0	0	0	0	0	0	0	0	0	0	0	0	0	102.052	16.2454	306.139	0.132727	0.000744398	0.624572	0.149438	0.000838122	0.70321	14.26	1.68086	45.5287	86.7055	13.1432	266.026
Madagascar	MDG	HepB3	0	0	0	0	0	0	0	0	0	0	0	0	0	0	0	0	0	0	102.052	16.2454	306.139	0.132727	0.000744398	0.624572	0.149438	0.000838122	0.70321	14.26	1.68086	45.5287	86.7055	13.1432	266.026
Madagascar	MDG	Hib3	0	0	0	0	0	0	0	0	0	0	0	0	0	0	0	0	0	0	102.052	16.2454	306.139	0.132727	0.000744398	0.624572	0.149438	0.000838122	0.70321	14.26	1.68086	45.5287	86.7055	13.1432	266.026
Madagascar	MDG	MCV1	14.7808	2.07147	46.5886	11382.6	655.684	78493.5	10109.7	582.361	69715.8	106.928	12.1794	369.493	17.3477	2.33346	56.0614	479.712	377.356	590.366	32.4454	4.31397	99.6298	0.0423412	3.76241e-05	0.204732	0.0476723	4.23612e-05	0.230509	4.52941	0.537515	14.9033	27.5509	3.21341	86.8338
Madagascar	MDG	PCV3	0	0	0	0	0	0	0	0	0	0	0	0	0	0	0	0	0	0	102.052	16.2454	306.139	0.132727	0.000744398	0.624572	0.149438	0.000838122	0.70321	14.26	1.68086	45.5287	86.7055	13.1432	266.026
Madagascar	MDG	Pertussis (DTP3)	0	0	0	0	0	0	0	0	0	0	0	0	0	0	0	0	0	0	102.052	16.2454	306.139	0.132727	0.000744398	0.624572	0.149438	0.000838122	0.70321	14.26	1.68086	45.5287	86.7055	13.1432	266.026
Madagascar	MDG	RotaC	0	0	0	0	0	0	0	0	0	0	0	0	0	0	0	0	0	0	67.2671	10.033	204.483	0.0875446	7.81295e-05	0.417107	0.098567	8.79665e-05	0.469623	9.3833	1.09724	30.4234	57.0933	6.06513	176.374
Madagascar	MDG	Tetanus (DTP3)	0	0	0	0	0	0	0	0	0	0	0	0	0	0	0	0	0	0	102.052	16.2454	306.139	0.132727	0.000744398	0.624572	0.149438	0.000838122	0.70321	14.26	1.68086	45.5287	86.7055	13.1432	266.026
Mali	MLI	Diphtheria (DTP3)	0	0	0	0	0	0	0	0	0	0	0	0	0	0	0	0	0	0	105.92	16.942	318.592	0.0924901	0.000518729	0.435229	0.127075	0.0007127	0.597977	9.93699	1.1713	31.7264	95.1711	14.4265	292
Mali	MLI	HepB3	0	0	0	0	0	0	0	0	0	0	0	0	0	0	0	0	0	0	105.92	16.942	318.592	0.0924901	0.000518729	0.435229	0.127075	0.0007127	0.597977	9.93699	1.1713	31.7264	95.1711	14.4265	292
Mali	MLI	Hib3	0	0	0	0	0	0	0	0	0	0	0	0	0	0	0	0	0	0	105.92	16.942	318.592	0.0924901	0.000518729	0.435229	0.127075	0.0007127	0.597977	9.93699	1.1713	31.7264	95.1711	14.4265	292
Mali	MLI	MCV1	14.8076	2.14856	50.9924	17242.4	1073.87	121187	12549.7	781.6	88204.6	159.506	16.9694	587.706	16.4398	2.34516	57.6669	536.341	370.767	758.296	36.0405	4.52168	111.862	0.0315879	2.80688e-05	0.152737	0.0433998	3.85647e-05	0.20985	3.37909	0.401004	11.1183	32.3755	3.77614	102.04
Mali	MLI	MenA	0	0	0	0	0	0	0	0	0	0	0	0	0	0	0	0	0	0	35.0394	4.39608	108.755	0.0307105	2.72891e-05	0.148494	0.0421942	3.74935e-05	0.204021	3.28523	0.389865	10.8095	31.4762	3.67125	99.2055
Mali	MLI	PCV3	0	0	0	0	0	0	0	0	0	0	0	0	0	0	0	0	0	0	92.6802	14.8243	278.768	0.0809289	0.000453888	0.380826	0.111191	0.000623612	0.52323	8.69486	1.02488	27.7606	83.2747	12.6232	255.5
Mali	MLI	Pertussis (DTP3)	0	0	0	0	0	0	0	0	0	0	0	0	0	0	0	0	0	0	105.92	16.942	318.592	0.0924901	0.000518729	0.435229	0.127075	0.0007127	0.597977	9.93699	1.1713	31.7264	95.1711	14.4265	292
Mali	MLI	RotaC	0	0	0	0	0	0	0	0	0	0	0	0	0	0	0	0	0	0	59.4619	7.92226	181.48	0.0519798	4.63896e-05	0.247658	0.0714169	6.37363e-05	0.340266	5.57136	0.65149	18.064	53.3966	5.67243	164.955
Mali	MLI	Tetanus (DTP3)	0	0	0	0	0	0	0	0	0	0	0	0	0	0	0	0	0	0	105.92	16.942	318.592	0.0924901	0.000518729	0.435229	0.127075	0.0007127	0.597977	9.93699	1.1713	31.7264	95.1711	14.4265	292
Mali	MLI	YFV	0	0	0	0	0	0	0	0	0	0	0	0	0	0	0	0	0	0	34.0383	4.27048	105.647	0.0298331	2.65094e-05	0.144251	0.0409887	3.64222e-05	0.198192	3.19136	0.378726	10.5006	30.5769	3.56635	96.371
Mozambique	MOZ	Diphtheria (DTP3)	0	0	0	0	0	0	0	0	0	0	0	0	0	0	0	0	0	0	124.347	19.3739	372.698	0.16409	0.000920297	0.772158	0.165547	0.000928464	0.77901	17.6296	2.07804	56.287	105.466	15.9871	323.587
Mozambique	MOZ	HepB3	0	0	0	0	0	0	0	0	0	0	0	0	0	0	0	0	0	0	124.347	19.3739	372.698	0.16409	0.000920297	0.772158	0.165547	0.000928464	0.77901	17.6296	2.07804	56.287	105.466	15.9871	323.587
Mozambique	MOZ	Hib3	0	0	0	0	0	0	0	0	0	0	0	0	0	0	0	0	0	0	124.347	19.3739	372.698	0.16409	0.000920297	0.772158	0.165547	0.000928464	0.77901	17.6296	2.07804	56.287	105.466	15.9871	323.587
Mozambique	MOZ	MCV1	17.4661	2.3055	57.8933	13297.6	512.27	93002.4	13180.7	507.764	92184.3	123.524	15.3065	453.319	20.4651	2.34005	69.3345	781.153	544.346	1090.96	44.7173	5.94408	137.276	0.0591548	5.25646e-05	0.286031	0.0596798	5.3031e-05	0.288569	6.32803	0.750961	20.8213	37.8709	4.4171	119.36
Mozambique	MOZ	MCV2	2.67995	0.363339	8.82706	2019.23	98.0921	14709	2001.47	97.2293	14579.6	19.2604	1.80141	69.3933	3.16557	0.389885	10.6142	93.78	64.0274	129.12	34.8165	4.628	106.882	0.0460574	4.09262e-05	0.2227	0.0464661	4.12894e-05	0.224677	4.92694	0.58469	16.2113	29.4859	3.43911	92.9326
Mozambique	MOZ	PCV3	0	0	0	0	0	0	0	0	0	0	0	0	0	0	0	0	0	0	124.347	19.3739	372.698	0.16409	0.000920297	0.772158	0.165547	0.000928464	0.77901	17.6296	2.07804	56.287	105.466	15.9871	323.587
Mozambique	MOZ	Pertussis (DTP3)	0	0	0	0	0	0	0	0	0	0	0	0	0	0	0	0	0	0	124.347	19.3739	372.698	0.16409	0.000920297	0.772158	0.165547	0.000928464	0.77901	17.6296	2.07804	56.287	105.466	15.9871	323.587
Mozambique	MOZ	RCV1	0	0	0	0	0	0	0	0	0	0	0	0	0	0	0	0	0	0	46.6002	6.19436	143.056	0.0616456	5.47778e-05	0.298074	0.0621926	5.52639e-05	0.300719	6.59448	0.78258	21.698	39.4655	4.60308	124.386
Mozambique	MOZ	RotaC	0	0	0	0	0	0	0	0	0	0	0	0	0	0	0	0	0	0	83.7941	12.5212	254.769	0.110663	9.8762e-05	0.527256	0.111645	9.96384e-05	0.531935	11.8612	1.387	38.4576	71.0073	7.54325	219.358
Mozambique	MOZ	Tetanus (DTP3)	0	0	0	0	0	0	0	0	0	0	0	0	0	0	0	0	0	0	124.347	19.3739	372.698	0.16409	0.000920297	0.772158	0.165547	0.000928464	0.77901	17.6296	2.07804	56.287	105.466	15.9871	323.587
Mauritania	MRT	Diphtheria (DTP3)	0	0	0	0	0	0	0	0	0	0	0	0	0	0	0	0	0	0	22.5938	3.33505	67.6858	0.0215347	0.000120777	0.101336	0.0251889	0.000141271	0.118531	2.31366	0.272716	7.38694	20.101	3.047	61.6729
Mauritania	MRT	HepB3	0	0	0	0	0	0	0	0	0	0	0	0	0	0	0	0	0	0	22.5938	3.33505	67.6858	0.0215347	0.000120777	0.101336	0.0251889	0.000141271	0.118531	2.31366	0.272716	7.38694	20.101	3.047	61.6729
Mauritania	MRT	Hib3	0	0	0	0	0	0	0	0	0	0	0	0	0	0	0	0	0	0	22.5938	3.33505	67.6858	0.0215347	0.000120777	0.101336	0.0251889	0.000141271	0.118531	2.31366	0.272716	7.38694	20.101	3.047	61.6729
Mauritania	MRT	MCV1	16.1463	2.3703	53.7867	17098.5	928.144	121350	14618	793.499	103746	159.678	15.838	573.074	18.1031	2.13086	62.36	119.026	82.3124	170.915	7.35154	0.935603	22.7231	0.00702783	6.24488e-06	0.0339816	0.00822035	7.30454e-06	0.0397477	0.751795	0.0892171	2.47366	6.53408	0.762106	20.5939
Mauritania	MRT	PCV3	0	0	0	0	0	0	0	0	0	0	0	0	0	0	0	0	0	0	22.0917	3.26094	66.1817	0.0210562	0.000118093	0.0990837	0.0246291	0.000138132	0.115897	2.26224	0.266656	7.22278	19.6543	2.97929	60.3024
Mauritania	MRT	Pertussis (DTP3)	0	0	0	0	0	0	0	0	0	0	0	0	0	0	0	0	0	0	22.5938	3.33505	67.6858	0.0215347	0.000120777	0.101336	0.0251889	0.000141271	0.118531	2.31366	0.272716	7.38694	20.101	3.047	61.6729
Mauritania	MRT	RCV1	0	0	0	0	0	0	0	0	0	0	0	0	0	0	0	0	0	0	7.35154	0.935603	22.7231	0.00702783	6.24488e-06	0.0339816	0.00822035	7.30454e-06	0.0397477	0.751795	0.0892171	2.47366	6.53408	0.762106	20.5939
Mauritania	MRT	RotaC	0	0	0	0	0	0	0	0	0	0	0	0	0	0	0	0	0	0	15.0559	2.26064	46.1307	0.0143618	1.28172e-05	0.0684266	0.0167987	1.49921e-05	0.0800376	1.53934	0.180003	4.99098	13.383	1.4217	41.3433
Mauritania	MRT	Tetanus (DTP3)	0	0	0	0	0	0	0	0	0	0	0	0	0	0	0	0	0	0	22.5938	3.33505	67.6858	0.0215347	0.000120777	0.101336	0.0251889	0.000141271	0.118531	2.31366	0.272716	7.38694	20.101	3.047	61.6729
Mauritius	MUS	Diphtheria (DTP3)	0	0	0	0	0	0	0	0	0	0	0	0	0	0	0	0	0	0	2.20616	0.325649	6.60914	0.00210275	1.17932e-05	0.00989486	0.00245955	1.37943e-05	0.0115739	0.225916	0.0266292	0.721293	1.96275	0.297523	6.02202
Mauritius	MUS	HepB3	0	0	0	0	0	0	0	0	0	0	0	0	0	0	0	0	0	0	2.20616	0.325649	6.60914	0.00210275	1.17932e-05	0.00989486	0.00245955	1.37943e-05	0.0115739	0.225916	0.0266292	0.721293	1.96275	0.297523	6.02202
Mauritius	MUS	Hib3	0	0	0	0	0	0	0	0	0	0	0	0	0	0	0	0	0	0	2.20616	0.325649	6.60914	0.00210275	1.17932e-05	0.00989486	0.00245955	1.37943e-05	0.0115739	0.225916	0.0266292	0.721293	1.96275	0.297523	6.02202
Mauritius	MUS	MCV1	12.8464	1.77578	43.2054	13864.8	877.383	96066.9	11853.5	750.102	82130.5	126.382	15.7234	457.38	14.39	1.67212	48.8664	9.91735	5.94783	14.3247	0.766714	0.0975768	2.36986	0.000732953	6.51297e-07	0.00354404	0.000857324	7.61812e-07	0.00414541	0.078407	0.00930472	0.257985	0.681458	0.0794823	2.14779
Mauritius	MUS	MCV2	1.98419	0.267628	6.75373	2098.79	124.079	15347.4	1794.32	106.079	13120.9	19.456	2.52932	72.2165	2.22626	0.283368	7.77008	1.49869	0.912913	2.1982	0.757751	0.0964361	2.34215	0.000724385	6.43683e-07	0.00350261	0.000847302	7.52907e-07	0.00409695	0.0774904	0.00919595	0.254969	0.673492	0.0785532	2.12269
Mauritius	MUS	PCV3	0	0	0	0	0	0	0	0	0	0	0	0	0	0	0	0	0	0	2.18341	0.322292	6.54101	0.00208107	1.16716e-05	0.00979285	0.00243419	1.36521e-05	0.0114545	0.223587	0.0263547	0.713857	1.94251	0.294456	5.95994
Mauritius	MUS	Pertussis (DTP3)	0	0	0	0	0	0	0	0	0	0	0	0	0	0	0	0	0	0	2.20616	0.325649	6.60914	0.00210275	1.17932e-05	0.00989486	0.00245955	1.37943e-05	0.0115739	0.225916	0.0266292	0.721293	1.96275	0.297523	6.02202
Mauritius	MUS	RCV1	0	0	0	0	0	0	0	0	0	0	0	0	0	0	0	0	0	0	0.766714	0.0975768	2.36986	0.000732953	6.51297e-07	0.00354404	0.000857324	7.61812e-07	0.00414541	0.078407	0.00930472	0.257985	0.681458	0.0794823	2.14779
Mauritius	MUS	RotaC	0	0	0	0	0	0	0	0	0	0	0	0	0	0	0	0	0	0	1.45599	0.218617	4.46109	0.00138886	1.2395e-06	0.00661724	0.00162453	1.44982e-06	0.00774009	0.148863	0.0174073	0.482656	1.29421	0.137487	3.99813
Mauritius	MUS	Tetanus (DTP3)	0	0	0	0	0	0	0	0	0	0	0	0	0	0	0	0	0	0	2.20616	0.325649	6.60914	0.00210275	1.17932e-05	0.00989486	0.00245955	1.37943e-05	0.0115739	0.225916	0.0266292	0.721293	1.96275	0.297523	6.02202
Malawi	MWI	Diphtheria (DTP3)	0	0	0	0	0	0	0	0	0	0	0	0	0	0	0	0	0	0	81.968	12.6095	245.42	0.0937723	0.00052592	0.441263	0.0921282	0.000516699	0.433526	10.0747	1.18753	32.1662	71.0043	10.7632	217.852
Malawi	MWI	HepB3	0	0	0	0	0	0	0	0	0	0	0	0	0	0	0	0	0	0	81.968	12.6095	245.42	0.0937723	0.00052592	0.441263	0.0921282	0.000516699	0.433526	10.0747	1.18753	32.1662	71.0043	10.7632	217.852
Malawi	MWI	Hib3	0	0	0	0	0	0	0	0	0	0	0	0	0	0	0	0	0	0	81.968	12.6095	245.42	0.0937723	0.00052592	0.441263	0.0921282	0.000516699	0.433526	10.0747	1.18753	32.1662	71.0043	10.7632	217.852
Malawi	MWI	MCV1	7.94607	1.07403	26.7575	7109.16	332.903	51226	7236.02	338.844	52140.1	64.4869	7.72781	237.967	9.1305	1.15159	31.7412	209.228	120.91	331.467	26.3636	3.45141	81.0808	0.0302853	2.69113e-05	0.146438	0.0297543	2.64395e-05	0.143871	3.23974	0.384467	10.6598	22.8416	2.66415	71.9914
Malawi	MWI	MCV2	1.20435	0.142151	4.16271	1050.98	48.2891	7974.24	1069.73	49.1508	8116.55	9.93437	1.14779	36.8963	1.39265	0.171368	4.94174	25.8903	14.742	40.0082	21.3418	2.79398	65.6363	0.0245165	2.17852e-05	0.118544	0.0240866	2.14032e-05	0.116466	2.62263	0.311233	8.62932	18.4907	2.15668	58.2783
Malawi	MWI	PCV3	0	0	0	0	0	0	0	0	0	0	0	0	0	0	0	0	0	0	81.968	12.6095	245.42	0.0937723	0.00052592	0.441263	0.0921282	0.000516699	0.433526	10.0747	1.18753	32.1662	71.0043	10.7632	217.852
Malawi	MWI	Pertussis (DTP3)	0	0	0	0	0	0	0	0	0	0	0	0	0	0	0	0	0	0	81.968	12.6095	245.42	0.0937723	0.00052592	0.441263	0.0921282	0.000516699	0.433526	10.0747	1.18753	32.1662	71.0043	10.7632	217.852
Malawi	MWI	RCV1	0	0	0	0	0	0	0	0	0	0	0	0	0	0	0	0	0	0	26.3636	3.45141	81.0808	0.0302853	2.69113e-05	0.146438	0.0297543	2.64395e-05	0.143871	3.23974	0.384467	10.6598	22.8416	2.66415	71.9914
Malawi	MWI	RotaC	0	0	0	0	0	0	0	0	0	0	0	0	0	0	0	0	0	0	54.0838	7.97589	164.684	0.0618657	5.52123e-05	0.294759	0.060781	5.42442e-05	0.289591	6.63096	0.775395	21.4995	46.7659	4.96803	144.471
Malawi	MWI	Tetanus (DTP3)	0	0	0	0	0	0	0	0	0	0	0	0	0	0	0	0	0	0	81.968	12.6095	245.42	0.0937723	0.00052592	0.441263	0.0921282	0.000516699	0.433526	10.0747	1.18753	32.1662	71.0043	10.7632	217.852
Namibia	NAM	Diphtheria (DTP3)	0	0	0	0	0	0	0	0	0	0	0	0	0	0	0	0	0	0	12.3628	1.81376	37.2212	0.00990242	5.55375e-05	0.0465976	0.0100067	5.61222e-05	0.0470882	1.0639	0.125404	3.39677	11.2549	1.70608	34.5319
Namibia	NAM	HepB3	0	0	0	0	0	0	0	0	0	0	0	0	0	0	0	0	0	0	12.9248	1.8962	38.913	0.0103525	5.80619e-05	0.0487157	0.0104615	5.86732e-05	0.0492286	1.11226	0.131105	3.55117	11.7665	1.78363	36.1015
Namibia	NAM	Hib3	0	0	0	0	0	0	0	0	0	0	0	0	0	0	0	0	0	0	12.9248	1.8962	38.913	0.0103525	5.80619e-05	0.0487157	0.0104615	5.86732e-05	0.0492286	1.11226	0.131105	3.55117	11.7665	1.78363	36.1015
Namibia	NAM	MCV1	10.9061	1.3671	36.8198	13820.4	643.839	100261	13676.4	637.131	99216.6	128.849	16.0339	474.789	12.0304	1.4585	41.9811	45.1271	28.9647	67.1795	4.11955	0.591856	12.9184	0.00330509	2.93688e-06	0.015981	0.00333988	2.9678e-06	0.0161493	0.353559	0.0419575	1.16333	3.7417	0.436416	11.793
Namibia	NAM	MCV2	1.66184	0.247837	5.49105	2101.52	111.205	14657.2	2079.63	110.046	14504.5	19.5249	2.07889	72.7306	1.82607	0.276805	6.2168	2.57508	1.59689	3.79967	1.54216	0.221562	4.83603	0.00123727	1.09942e-06	0.00598253	0.00125029	1.111e-06	0.00604551	0.132355	0.0157069	0.435493	1.40071	0.163373	4.41472
Namibia	NAM	PCV3	0	0	0	0	0	0	0	0	0	0	0	0	0	0	0	0	0	0	11.3794	1.66948	34.2604	0.00911473	5.11197e-05	0.042891	0.00921068	5.16579e-05	0.0433425	0.979271	0.115429	3.12657	10.3596	1.57037	31.785
Namibia	NAM	Pertussis (DTP3)	0	0	0	0	0	0	0	0	0	0	0	0	0	0	0	0	0	0	12.3628	1.81376	37.2212	0.00990242	5.55375e-05	0.0465976	0.0100067	5.61222e-05	0.0470882	1.0639	0.125404	3.39677	11.2549	1.70608	34.5319
Namibia	NAM	RCV1	0	0	0	0	0	0	0	0	0	0	0	0	0	0	0	0	0	0	3.92795	0.564328	12.3176	0.00315136	2.80028e-06	0.0152377	0.00318454	2.82976e-06	0.0153982	0.337114	0.040006	1.10922	3.56767	0.416118	11.2445
Namibia	NAM	RotaC	0	0	0	0	0	0	0	0	0	0	0	0	0	0	0	0	0	0	8.71121	1.3875	26.9455	0.0069818	6.23093e-06	0.0332648	0.0070553	6.29653e-06	0.033615	0.74833	0.0875065	2.42631	7.92204	0.841574	24.473
Namibia	NAM	Tetanus (DTP3)	0	0	0	0	0	0	0	0	0	0	0	0	0	0	0	0	0	0	12.3628	1.81376	37.2212	0.00990242	5.55375e-05	0.0465976	0.0100067	5.61222e-05	0.0470882	1.0639	0.125404	3.39677	11.2549	1.70608	34.5319
Niger	NER	Diphtheria (DTP3)	0	0	0	0	0	0	0	0	0	0	0	0	0	0	0	0	0	0	154.197	24.0895	463.174	0.136495	0.000765528	0.642301	0.203654	0.00114219	0.958331	14.6648	1.72857	46.8211	138.3	20.9643	424.327
Niger	NER	HepB3	0	0	0	0	0	0	0	0	0	0	0	0	0	0	0	0	0	0	154.197	24.0895	463.174	0.136495	0.000765528	0.642301	0.203654	0.00114219	0.958331	14.6648	1.72857	46.8211	138.3	20.9643	424.327
Niger	NER	Hib3	0	0	0	0	0	0	0	0	0	0	0	0	0	0	0	0	0	0	173.715	27.1388	521.804	0.153773	0.00086243	0.723605	0.229433	0.00128677	1.07964	16.5211	1.94738	52.7478	155.807	23.618	478.04
Niger	NER	MCV1	15.1935	2.15136	49.2006	17297.6	885.363	119638	11593.4	593.396	80184.9	161.333	16.3281	561.709	16.9579	2.17213	55.5433	773.588	593.362	977.644	51.1554	6.41432	158.605	0.0454366	4.03746e-05	0.219699	0.0677927	6.02401e-05	0.327797	4.86054	0.57681	15.9928	45.8562	5.34847	144.528
Niger	NER	MCV2	2.32637	0.296235	7.31607	2646.76	167.684	17787.3	1773.93	112.387	11921.5	24.4892	3.4922	87.0178	2.59955	0.351531	8.43737	71.322	54.9247	90.1135	30.7353	3.85387	95.2935	0.0272993	2.4258e-05	0.132	0.0407314	3.61936e-05	0.196948	2.92032	0.346561	9.60883	27.5515	3.21348	86.8357
Niger	NER	MenA	0	0	0	0	0	0	0	0	0	0	0	0	0	0	0	0	0	0	53.1485	6.66423	164.784	0.0472068	4.19477e-05	0.228259	0.0704339	6.25871e-05	0.340568	5.04991	0.599283	16.6159	47.6428	5.55685	150.159
Niger	NER	PCV3	0	0	0	0	0	0	0	0	0	0	0	0	0	0	0	0	0	0	154.197	24.0895	463.174	0.136495	0.000765528	0.642301	0.203654	0.00114219	0.958331	14.6648	1.72857	46.8211	138.3	20.9643	424.327
Niger	NER	Pertussis (DTP3)	0	0	0	0	0	0	0	0	0	0	0	0	0	0	0	0	0	0	154.197	24.0895	463.174	0.136495	0.000765528	0.642301	0.203654	0.00114219	0.958331	14.6648	1.72857	46.8211	138.3	20.9643	424.327
Niger	NER	RotaC	0	0	0	0	0	0	0	0	0	0	0	0	0	0	0	0	0	0	117.002	18.1031	359.745	0.103705	9.25519e-05	0.494103	0.154731	0.00013809	0.737216	11.1154	1.29979	36.0395	104.9	11.1437	324.061
Niger	NER	Tetanus (DTP3)	0	0	0	0	0	0	0	0	0	0	0	0	0	0	0	0	0	0	154.197	24.0895	463.174	0.136495	0.000765528	0.642301	0.203654	0.00114219	0.958331	14.6648	1.72857	46.8211	138.3	20.9643	424.327
Niger	NER	YFV	0	0	0	0	0	0	0	0	0	0	0	0	0	0	0	0	0	0	51.8197	6.49762	160.665	0.0460267	4.0899e-05	0.222552	0.0686731	6.10224e-05	0.332054	4.92366	0.584301	16.2005	46.4518	5.41793	146.405
Nigeria	NGA	Diphtheria (DTP3)	0	0	0	0	0	0	0	0	0	0	0	0	0	0	0	0	0	0	678.03	95.1961	2030.07	0.690508	0.0038727	3.24931	0.82048	0.00460164	3.86092	74.1871	8.74461	236.861	598.42	90.7115	1836.05
Nigeria	NGA	HepB3	0	0	0	0	0	0	0	0	0	0	0	0	0	0	0	0	0	0	678.03	95.1961	2030.07	0.690508	0.0038727	3.24931	0.82048	0.00460164	3.86092	74.1871	8.74461	236.861	598.42	90.7115	1836.05
Nigeria	NGA	Hib3	0	0	0	0	0	0	0	0	0	0	0	0	0	0	0	0	0	0	678.03	95.1961	2030.07	0.690508	0.0038727	3.24931	0.82048	0.00460164	3.86092	74.1871	8.74461	236.861	598.42	90.7115	1836.05
Nigeria	NGA	MCV1	14.5509	1.95295	47.0907	14536.3	765.898	98158.4	12233.6	644.573	82609.2	132.761	16.4618	487.492	16.4397	2.05459	54.6905	3629.39	2608.73	4697.2	250.907	31.3172	774.179	0.256158	0.00022762	1.2386	0.304373	0.000270464	1.47173	27.4022	3.25188	90.1625	221.121	25.7906	696.921
Nigeria	NGA	PCV3	0	0	0	0	0	0	0	0	0	0	0	0	0	0	0	0	0	0	678.03	95.1961	2030.07	0.690508	0.0038727	3.24931	0.82048	0.00460164	3.86092	74.1871	8.74461	236.861	598.42	90.7115	1836.05
Nigeria	NGA	Pertussis (DTP3)	0	0	0	0	0	0	0	0	0	0	0	0	0	0	0	0	0	0	678.03	95.1961	2030.07	0.690508	0.0038727	3.24931	0.82048	0.00460164	3.86092	74.1871	8.74461	236.861	598.42	90.7115	1836.05
Nigeria	NGA	Tetanus (DTP3)	0	0	0	0	0	0	0	0	0	0	0	0	0	0	0	0	0	0	678.03	95.1961	2030.07	0.690508	0.0038727	3.24931	0.82048	0.00460164	3.86092	74.1871	8.74461	236.861	598.42	90.7115	1836.05
Nigeria	NGA	YFV	0	0	0	0	0	0	0	0	0	0	0	0	0	0	0	0	0	0	242.942	30.323	749.602	0.248026	0.000220394	1.19927	0.29471	0.000261878	1.42501	26.5323	3.14865	87.3002	214.101	24.9719	674.797
Rwanda	RWA	Diphtheria (DTP3)	0	0	0	0	0	0	0	0	0	0	0	0	0	0	0	0	0	0	51.4089	8.00615	154.013	0.0656313	0.000368092	0.30884	0.0560686	0.000314459	0.263841	7.05132	0.831156	22.5132	43.8257	6.64332	134.464
Rwanda	RWA	HepB3	0	0	0	0	0	0	0	0	0	0	0	0	0	0	0	0	0	0	51.4089	8.00615	154.013	0.0656313	0.000368092	0.30884	0.0560686	0.000314459	0.263841	7.05132	0.831156	22.5132	43.8257	6.64332	134.464
Rwanda	RWA	Hib3	0	0	0	0	0	0	0	0	0	0	0	0	0	0	0	0	0	0	51.4089	8.00615	154.013	0.0656313	0.000368092	0.30884	0.0560686	0.000314459	0.263841	7.05132	0.831156	22.5132	43.8257	6.64332	134.464
Rwanda	RWA	MCV1	15.7904	1.96391	52.765	12353.4	595.801	86978.8	14460.3	697.417	101813	115.891	13.5503	418.934	18.4941	2.17679	64.0422	279.925	178.222	415.439	17.8646	2.37162	54.8505	0.0228771	2.03284e-05	0.110617	0.0195438	1.73665e-05	0.0944998	2.44725	0.290421	8.05228	15.2161	1.77474	47.9576
Rwanda	RWA	MCV2	2.40826	0.291205	8.00058	1901.93	76.1833	13993.2	2226.31	89.1767	16379.8	17.7138	1.61067	63.2542	2.80625	0.343153	9.72047	39.9598	25.0062	59.7118	16.6723	2.21333	51.1897	0.0213502	1.89717e-05	0.103234	0.0182394	1.62074e-05	0.0881928	2.28392	0.271038	7.51486	14.2006	1.65629	44.7568
Rwanda	RWA	PCV3	0	0	0	0	0	0	0	0	0	0	0	0	0	0	0	0	0	0	51.4089	8.00615	154.013	0.0656313	0.000368092	0.30884	0.0560686	0.000314459	0.263841	7.05132	0.831156	22.5132	43.8257	6.64332	134.464
Rwanda	RWA	Pertussis (DTP3)	0	0	0	0	0	0	0	0	0	0	0	0	0	0	0	0	0	0	51.4089	8.00615	154.013	0.0656313	0.000368092	0.30884	0.0560686	0.000314459	0.263841	7.05132	0.831156	22.5132	43.8257	6.64332	134.464
Rwanda	RWA	RCV1	0	0	0	0	0	0	0	0	0	0	0	0	0	0	0	0	0	0	17.8646	2.37162	54.8505	0.0228771	2.03284e-05	0.110617	0.0195438	1.73665e-05	0.0944998	2.44725	0.290421	8.05228	15.2161	1.77474	47.9576
Rwanda	RWA	RotaC	0	0	0	0	0	0	0	0	0	0	0	0	0	0	0	0	0	0	35.0182	5.2136	106.441	0.0447184	3.99091e-05	0.213061	0.0382027	3.40942e-05	0.182017	4.79306	0.560479	15.5405	29.8108	3.16686	92.0924
Rwanda	RWA	Tetanus (DTP3)	0	0	0	0	0	0	0	0	0	0	0	0	0	0	0	0	0	0	51.4089	8.00615	154.013	0.0656313	0.000368092	0.30884	0.0560686	0.000314459	0.263841	7.05132	0.831156	22.5132	43.8257	6.64332	134.464
Sudan	SDN	Diphtheria (DTP3)	0	0	0	0	0	0	0	0	0	0	0	0	0	0	0	0	0	0	208.704	30.8685	626.088	0.206077	0.00115578	0.969731	0.260003	0.00145822	1.22349	22.1405	2.60976	70.6893	184.839	28.0188	567.114
Sudan	SDN	HepB3	0	0	0	0	0	0	0	0	0	0	0	0	0	0	0	0	0	0	208.704	30.8685	626.088	0.206077	0.00115578	0.969731	0.260003	0.00145822	1.22349	22.1405	2.60976	70.6893	184.839	28.0188	567.114
Sudan	SDN	Hib3	0	0	0	0	0	0	0	0	0	0	0	0	0	0	0	0	0	0	208.704	30.8685	626.088	0.206077	0.00115578	0.969731	0.260003	0.00145822	1.22349	22.1405	2.60976	70.6893	184.839	28.0188	567.114
Sudan	SDN	MCV1	8.44049	1.21012	28.0596	8650.52	416.857	60001.6	6856.35	330.398	47556.9	79.9213	8.39537	287.997	9.52169	1.33045	32.4069	572.112	364.304	865.416	67.2693	8.40263	207.434	0.066597	5.91776e-05	0.322015	0.084024	7.46631e-05	0.40628	7.12414	0.845437	23.4408	59.4982	6.93961	187.524
Sudan	SDN	MCV2	1.30771	0.176771	4.2911	1316.99	52.4807	9844.39	1043.84	41.5959	7802.61	12.3754	1.47674	45.5692	1.46666	0.201629	4.97345	70.1558	43.828	102.456	53.8652	6.72832	166.101	0.0533269	4.73859e-05	0.257851	0.0672814	5.97858e-05	0.325325	5.70459	0.676976	18.77	47.6426	5.55683	150.158
Sudan	SDN	MenA	0	0	0	0	0	0	0	0	0	0	0	0	0	0	0	0	0	0	64.2116	8.02069	198.005	0.0635698	5.64877e-05	0.307378	0.0802047	7.12693e-05	0.387813	6.80032	0.807008	22.3753	56.7938	6.62418	179
Sudan	SDN	PCV3	0	0	0	0	0	0	0	0	0	0	0	0	0	0	0	0	0	0	208.704	30.8685	626.088	0.206077	0.00115578	0.969731	0.260003	0.00145822	1.22349	22.1405	2.60976	70.6893	184.839	28.0188	567.114
Sudan	SDN	Pertussis (DTP3)	0	0	0	0	0	0	0	0	0	0	0	0	0	0	0	0	0	0	208.704	30.8685	626.088	0.206077	0.00115578	0.969731	0.260003	0.00145822	1.22349	22.1405	2.60976	70.6893	184.839	28.0188	567.114
Sudan	SDN	RotaC	0	0	0	0	0	0	0	0	0	0	0	0	0	0	0	0	0	0	142.219	20.8181	435.135	0.140473	0.000125366	0.669287	0.177232	0.000158172	0.844425	15.0564	1.76063	48.8172	125.785	13.3623	388.578
Sudan	SDN	Tetanus (DTP3)	0	0	0	0	0	0	0	0	0	0	0	0	0	0	0	0	0	0	208.704	30.8685	626.088	0.206077	0.00115578	0.969731	0.260003	0.00145822	1.22349	22.1405	2.60976	70.6893	184.839	28.0188	567.114
Senegal	SEN	Diphtheria (DTP3)	0	0	0	0	0	0	0	0	0	0	0	0	0	0	0	0	0	0	151.519	23.831	461.646	0.0719974	0.000403796	0.338797	0.158511	0.000889007	0.745904	7.73528	0.911776	24.6969	143.54	21.7585	440.403
Senegal	SEN	HepB3	0	0	0	0	0	0	0	0	0	0	0	0	0	0	0	0	0	0	153.389	24.1252	467.345	0.0728863	0.000408781	0.34298	0.160468	0.000899982	0.755112	7.83078	0.923032	25.0018	145.312	22.0271	445.84
Senegal	SEN	Hib3	0	0	0	0	0	0	0	0	0	0	0	0	0	0	0	0	0	0	153.389	24.1252	467.345	0.0728863	0.000408781	0.34298	0.160468	0.000899982	0.755112	7.83078	0.923032	25.0018	145.312	22.0271	445.84
Senegal	SEN	MCV1	7.68054	1.07735	25.2813	16295.3	941.469	112030	7401.49	427.624	50885.3	152.76	15.9341	540.055	8.15298	1.16265	27.2281	401.49	282.989	520.632	52.206	6.65033	163.34	0.0248927	2.21194e-05	0.120363	0.0548043	4.86987e-05	0.264995	2.66287	0.316008	8.76173	49.4325	5.76559	155.8
Senegal	SEN	MCV2	1.16836	0.144719	3.75977	2495.01	165.903	16987.2	1133.26	75.3548	7715.76	23.0347	2.78052	81.5865	1.23722	0.155334	4.08568	46.9045	34.1991	62.0401	40.0031	5.09585	125.16	0.0190742	1.69492e-05	0.092229	0.0419942	3.73157e-05	0.203054	2.04044	0.242143	6.71373	37.878	4.41792	119.382
Senegal	SEN	PCV3	0	0	0	0	0	0	0	0	0	0	0	0	0	0	0	0	0	0	151.519	23.831	461.646	0.0719974	0.000403796	0.338797	0.158511	0.000889007	0.745904	7.73528	0.911776	24.6969	143.54	21.7585	440.403
Senegal	SEN	Pertussis (DTP3)	0	0	0	0	0	0	0	0	0	0	0	0	0	0	0	0	0	0	151.519	23.831	461.646	0.0719974	0.000403796	0.338797	0.158511	0.000889007	0.745904	7.73528	0.911776	24.6969	143.54	21.7585	440.403
Senegal	SEN	RCV1	0	0	0	0	0	0	0	0	0	0	0	0	0	0	0	0	0	0	52.206	6.65033	163.34	0.0248927	2.21194e-05	0.120363	0.0548043	4.86987e-05	0.264995	2.66287	0.316008	8.76173	49.4325	5.76559	155.8
Senegal	SEN	RotaC	0	0	0	0	0	0	0	0	0	0	0	0	0	0	0	0	0	0	79.3521	9.22398	242.828	0.0377653	3.37038e-05	0.179933	0.083145	7.42031e-05	0.396145	4.0478	0.473332	13.1242	75.1653	7.98496	232.203
Senegal	SEN	Tetanus (DTP3)	0	0	0	0	0	0	0	0	0	0	0	0	0	0	0	0	0	0	151.519	23.831	461.646	0.0719974	0.000403796	0.338797	0.158511	0.000889007	0.745904	7.73528	0.911776	24.6969	143.54	21.7585	440.403
Senegal	SEN	YFV	0	0	0	0	0	0	0	0	0	0	0	0	0	0	0	0	0	0	47.7494	6.08262	149.396	0.0227677	2.02312e-05	0.110088	0.0501259	4.45415e-05	0.242373	2.43555	0.289032	8.01378	45.2127	5.27341	142.5
Sierra Leone	SLE	Diphtheria (DTP3)	0	0	0	0	0	0	0	0	0	0	0	0	0	0	0	0	0	0	54.6891	8.76942	165.784	0.038148	0.000213952	0.179512	0.0489819	0.000274714	0.230493	4.09856	0.483107	13.0857	50.3869	7.63789	154.595
Sierra Leone	SLE	HepB3	0	0	0	0	0	0	0	0	0	0	0	0	0	0	0	0	0	0	54.6891	8.76942	165.784	0.038148	0.000213952	0.179512	0.0489819	0.000274714	0.230493	4.09856	0.483107	13.0857	50.3869	7.63789	154.595
Sierra Leone	SLE	Hib3	0	0	0	0	0	0	0	0	0	0	0	0	0	0	0	0	0	0	54.6891	8.76942	165.784	0.038148	0.000213952	0.179512	0.0489819	0.000274714	0.230493	4.09856	0.483107	13.0857	50.3869	7.63789	154.595
Sierra Leone	SLE	MCV1	15.2341	2.28562	49.6967	21679.9	1247.72	151256	16884.7	971.746	117801	205.085	22.0412	714.048	16.4882	2.13193	54.2494	271.149	210.947	337.443	17.8293	2.0346	55.5182	0.0124742	1.10845e-05	0.0603163	0.0160168	1.42324e-05	0.0774459	1.33441	0.158358	4.39067	16.4113	1.91414	51.7246
Sierra Leone	SLE	MCV2	2.32646	0.338285	7.54674	3372.48	169.233	23700.2	2626.55	131.802	18458.1	31.4712	4.10363	110.954	2.53531	0.382718	8.32168	27.0772	21.012	33.7522	11.6062	1.32445	36.1403	0.00812024	7.21559e-06	0.0392637	0.0104264	9.26479e-06	0.0504145	0.868655	0.103085	2.85816	10.6832	1.24604	33.6708
Sierra Leone	SLE	PCV3	0	0	0	0	0	0	0	0	0	0	0	0	0	0	0	0	0	0	54.6891	8.76942	165.784	0.038148	0.000213952	0.179512	0.0489819	0.000274714	0.230493	4.09856	0.483107	13.0857	50.3869	7.63789	154.595
Sierra Leone	SLE	Pertussis (DTP3)	0	0	0	0	0	0	0	0	0	0	0	0	0	0	0	0	0	0	54.6891	8.76942	165.784	0.038148	0.000213952	0.179512	0.0489819	0.000274714	0.230493	4.09856	0.483107	13.0857	50.3869	7.63789	154.595
Sierra Leone	SLE	RotaC	0	0	0	0	0	0	0	0	0	0	0	0	0	0	0	0	0	0	37.627	5.66731	116.043	0.0262746	2.34489e-05	0.125185	0.0337365	3.01083e-05	0.160738	2.81619	0.329313	9.13091	34.6458	3.68049	107.029
Sierra Leone	SLE	Tetanus (DTP3)	0	0	0	0	0	0	0	0	0	0	0	0	0	0	0	0	0	0	54.6891	8.76942	165.784	0.038148	0.000213952	0.179512	0.0489819	0.000274714	0.230493	4.09856	0.483107	13.0857	50.3869	7.63789	154.595
Sierra Leone	SLE	YFV	0	0	0	0	0	0	0	0	0	0	0	0	0	0	0	0	0	0	17.8293	2.0346	55.5182	0.0124742	1.10845e-05	0.0603163	0.0160168	1.42324e-05	0.0774459	1.33441	0.158358	4.39067	16.4113	1.91414	51.7246
Somalia	SOM	Diphtheria (DTP3)	0	0	0	0	0	0	0	0	0	0	0	0	0	0	0	0	0	0	74.7297	11.0308	223.873	0.0712268	0.000399474	0.335171	0.0833129	0.000467258	0.392044	7.65249	0.902017	24.4325	66.4846	10.0781	203.985
Somalia	SOM	HepB3	0	0	0	0	0	0	0	0	0	0	0	0	0	0	0	0	0	0	74.7297	11.0308	223.873	0.0712268	0.000399474	0.335171	0.0833129	0.000467258	0.392044	7.65249	0.902017	24.4325	66.4846	10.0781	203.985
Somalia	SOM	Hib3	0	0	0	0	0	0	0	0	0	0	0	0	0	0	0	0	0	0	74.7297	11.0308	223.873	0.0712268	0.000399474	0.335171	0.0833129	0.000467258	0.392044	7.65249	0.902017	24.4325	66.4846	10.0781	203.985
Somalia	SOM	MCV1	20.7876	2.75515	66.9386	21804.6	1171.84	154010	18641.4	1001.84	131668	203.516	19.1889	722.872	23.3816	3.15723	76.7929	535.046	366.236	701.257	25.8152	3.2854	79.7929	0.0246785	2.19291e-05	0.119327	0.028866	2.56501e-05	0.139576	2.63996	0.313289	8.68633	22.9446	2.67616	72.3161
Somalia	SOM	Pertussis (DTP3)	0	0	0	0	0	0	0	0	0	0	0	0	0	0	0	0	0	0	74.7297	11.0308	223.873	0.0712268	0.000399474	0.335171	0.0833129	0.000467258	0.392044	7.65249	0.902017	24.4325	66.4846	10.0781	203.985
Somalia	SOM	Tetanus (DTP3)	0	0	0	0	0	0	0	0	0	0	0	0	0	0	0	0	0	0	74.7297	11.0308	223.873	0.0712268	0.000399474	0.335171	0.0833129	0.000467258	0.392044	7.65249	0.902017	24.4325	66.4846	10.0781	203.985
South Sudan	SSD	Diphtheria (DTP3)	0	0	0	0	0	0	0	0	0	0	0	0	0	0	0	0	0	0	25.2919	4.02355	75.8342	0.0293272	0.000164481	0.138005	0.0411831	0.000230974	0.193795	3.15087	0.3714	10.06	21.8387	3.31042	67.0045
South Sudan	SSD	HepB3	0	0	0	0	0	0	0	0	0	0	0	0	0	0	0	0	0	0	25.2919	4.02355	75.8342	0.0293272	0.000164481	0.138005	0.0411831	0.000230974	0.193795	3.15087	0.3714	10.06	21.8387	3.31042	67.0045
South Sudan	SSD	Hib3	0	0	0	0	0	0	0	0	0	0	0	0	0	0	0	0	0	0	25.2919	4.02355	75.8342	0.0293272	0.000164481	0.138005	0.0411831	0.000230974	0.193795	3.15087	0.3714	10.06	21.8387	3.31042	67.0045
South Sudan	SSD	MCV1	11.8804	1.09707	51.0967	10632.9	401.675	87872.7	7571.9	286.04	62575.8	95.1757	4.38049	431.324	13.8523	1.08029	60.5196	104.288	26.6962	230.705	8.59487	1.13021	26.4208	0.0100161	8.9002e-06	0.0484305	0.0140652	1.24982e-05	0.0680091	1.07146	0.127152	3.52546	7.42913	0.866501	23.4148
South Sudan	SSD	Pertussis (DTP3)	0	0	0	0	0	0	0	0	0	0	0	0	0	0	0	0	0	0	25.2919	4.02355	75.8342	0.0293272	0.000164481	0.138005	0.0411831	0.000230974	0.193795	3.15087	0.3714	10.06	21.8387	3.31042	67.0045
South Sudan	SSD	Tetanus (DTP3)	0	0	0	0	0	0	0	0	0	0	0	0	0	0	0	0	0	0	25.2919	4.02355	75.8342	0.0293272	0.000164481	0.138005	0.0411831	0.000230974	0.193795	3.15087	0.3714	10.06	21.8387	3.31042	67.0045
SÃ£o TomÃ© & PrÃ­ncipe	STP	Diphtheria (DTP3)	0	0	0	0	0	0	0	0	0	0	0	0	0	0	0	0	0	0	0.823758	0.128054	2.46495	0.00103424	5.80051e-06	0.0048668	0.000934953	5.24366e-06	0.00439959	0.111117	0.0130976	0.354769	0.703609	0.106657	2.15878
SÃ£o TomÃ© & PrÃ­ncipe	STP	HepB3	0	0	0	0	0	0	0	0	0	0	0	0	0	0	0	0	0	0	0.823758	0.128054	2.46495	0.00103424	5.80051e-06	0.0048668	0.000934953	5.24366e-06	0.00439959	0.111117	0.0130976	0.354769	0.703609	0.106657	2.15878
SÃ£o TomÃ© & PrÃ­ncipe	STP	Hib3	0	0	0	0	0	0	0	0	0	0	0	0	0	0	0	0	0	0	0.823758	0.128054	2.46495	0.00103424	5.80051e-06	0.0048668	0.000934953	5.24366e-06	0.00439959	0.111117	0.0130976	0.354769	0.703609	0.106657	2.15878
SÃ£o TomÃ© & PrÃ­ncipe	STP	MCV1	11.8513	1.31691	43.9409	9670.49	398.078	71884	10697.4	440.351	79517.6	89.0852	8.13249	344.935	13.8363	1.11123	52.6461	3.33352	1.46014	6.01657	0.280119	0.0373014	0.860725	0.000353221	3.1387e-07	0.00170793	0.000319312	2.83739e-07	0.00154397	0.0377855	0.00448409	0.124327	0.239355	0.0279173	0.754391
SÃ£o TomÃ© & PrÃ­ncipe	STP	MCV2	1.82427	0.184875	6.5981	1483.98	71.167	11089.9	1641.57	78.7245	12267.6	13.5392	1.35413	54.3993	2.13091	0.198298	7.99153	0.405477	0.184846	0.744129	0.221228	0.0294593	0.67977	0.000278962	2.47883e-07	0.00134886	0.000252182	2.24087e-07	0.00121937	0.0298416	0.00354137	0.0981889	0.189034	0.0220481	0.595791
SÃ£o TomÃ© & PrÃ­ncipe	STP	PCV3	0	0	0	0	0	0	0	0	0	0	0	0	0	0	0	0	0	0	0.823758	0.128054	2.46495	0.00103424	5.80051e-06	0.0048668	0.000934953	5.24366e-06	0.00439959	0.111117	0.0130976	0.354769	0.703609	0.106657	2.15878
SÃ£o TomÃ© & PrÃ­ncipe	STP	Pertussis (DTP3)	0	0	0	0	0	0	0	0	0	0	0	0	0	0	0	0	0	0	0.823758	0.128054	2.46495	0.00103424	5.80051e-06	0.0048668	0.000934953	5.24366e-06	0.00439959	0.111117	0.0130976	0.354769	0.703609	0.106657	2.15878
SÃ£o TomÃ© & PrÃ­ncipe	STP	RCV1	0	0	0	0	0	0	0	0	0	0	0	0	0	0	0	0	0	0	0.280119	0.0373014	0.860725	0.000353221	3.1387e-07	0.00170793	0.000319312	2.83739e-07	0.00154397	0.0377855	0.00448409	0.124327	0.239355	0.0279173	0.754391
SÃ£o TomÃ© & PrÃ­ncipe	STP	RotaC	0	0	0	0	0	0	0	0	0	0	0	0	0	0	0	0	0	0	0.555303	0.0825286	1.6879	0.000697496	6.22483e-07	0.00332322	0.000630537	5.62725e-07	0.0030042	0.0747597	0.00874208	0.242393	0.473719	0.0503241	1.46343
SÃ£o TomÃ© & PrÃ­ncipe	STP	Tetanus (DTP3)	0	0	0	0	0	0	0	0	0	0	0	0	0	0	0	0	0	0	0.823758	0.128054	2.46495	0.00103424	5.80051e-06	0.0048668	0.000934953	5.24366e-06	0.00439959	0.111117	0.0130976	0.354769	0.703609	0.106657	2.15878
SÃ£o TomÃ© & PrÃ­ncipe	STP	YFV	0	0	0	0	0	0	0	0	0	0	0	0	0	0	0	0	0	0	0.280119	0.0373014	0.860725	0.000353221	3.1387e-07	0.00170793	0.000319312	2.83739e-07	0.00154397	0.0377855	0.00448409	0.124327	0.239355	0.0279173	0.754391
Swaziland	SWZ	Diphtheria (DTP3)	0	0	0	0	0	0	0	0	0	0	0	0	0	0	0	0	0	0	5.71801	0.838555	17.2231	0.00453653	2.5443e-05	0.0213475	0.00584949	3.28067e-05	0.0275258	0.487397	0.0574506	1.55614	5.21041	0.789819	15.9863
Swaziland	SWZ	HepB3	0	0	0	0	0	0	0	0	0	0	0	0	0	0	0	0	0	0	5.52741	0.810603	16.649	0.00438531	2.45949e-05	0.0206359	0.00565451	3.17132e-05	0.0266083	0.47115	0.0555356	1.50427	5.03673	0.763492	15.4535
Swaziland	SWZ	Hib3	0	0	0	0	0	0	0	0	0	0	0	0	0	0	0	0	0	0	5.52741	0.810603	16.649	0.00438531	2.45949e-05	0.0206359	0.00565451	3.17132e-05	0.0266083	0.47115	0.0555356	1.50427	5.03673	0.763492	15.4535
Swaziland	SWZ	MCV1	1.48789	0.196977	4.94844	1915.62	91.1448	13140.3	1485.65	70.6867	10190.9	17.6728	2.14794	65.8319	1.65185	0.207684	5.52162	2.66717	1.79533	3.73594	1.77668	0.255108	5.57127	0.00141163	1.25436e-06	0.00682563	0.00182018	1.6174e-06	0.0088011	0.151008	0.0179204	0.496866	1.61493	0.188359	5.08988
Swaziland	SWZ	MCV2	0.228633	0.0285729	0.748963	290.781	16.9702	2075.77	225.513	13.1611	1609.85	2.68136	0.344027	9.75923	0.25282	0.0281086	0.840466	0.360824	0.243229	0.51388	1.57367	0.225958	4.93466	0.00125033	1.11103e-06	0.0060457	0.0016122	1.43259e-06	0.00779545	0.133753	0.0158727	0.440091	1.4304	0.166836	4.50829
Swaziland	SWZ	PCV3	0	0	0	0	0	0	0	0	0	0	0	0	0	0	0	0	0	0	5.59095	0.819921	16.8404	0.00443572	2.48776e-05	0.0208731	0.0057195	3.20777e-05	0.0269141	0.476566	0.056174	1.52156	5.09462	0.772268	15.6311
Swaziland	SWZ	Pertussis (DTP3)	0	0	0	0	0	0	0	0	0	0	0	0	0	0	0	0	0	0	5.71801	0.838555	17.2231	0.00453653	2.5443e-05	0.0213475	0.00584949	3.28067e-05	0.0275258	0.487397	0.0574506	1.55614	5.21041	0.789819	15.9863
Swaziland	SWZ	RotaC	0	0	0	0	0	0	0	0	0	0	0	0	0	0	0	0	0	0	3.85385	0.628727	11.9367	0.00305946	2.73042e-06	0.0145768	0.00394492	3.52066e-06	0.0187956	0.327922	0.0383457	1.06322	3.50801	0.372663	10.8371
Swaziland	SWZ	Tetanus (DTP3)	0	0	0	0	0	0	0	0	0	0	0	0	0	0	0	0	0	0	5.71801	0.838555	17.2231	0.00453653	2.5443e-05	0.0213475	0.00584949	3.28067e-05	0.0275258	0.487397	0.0574506	1.55614	5.21041	0.789819	15.9863
Seychelles	SYC	Diphtheria (DTP3)	0	0	0	0	0	0	0	0	0	0	0	0	0	0	0	0	0	0	0.273154	0.04032	0.818306	0.00026035	1.46017e-06	0.00122512	0.000304528	1.70794e-06	0.00143301	0.0279716	0.00329708	0.0893064	0.243016	0.0368376	0.745612
Seychelles	SYC	HepB3	0	0	0	0	0	0	0	0	0	0	0	0	0	0	0	0	0	0	0.273154	0.04032	0.818306	0.00026035	1.46017e-06	0.00122512	0.000304528	1.70794e-06	0.00143301	0.0279716	0.00329708	0.0893064	0.243016	0.0368376	0.745612
Seychelles	SYC	Hib3	0	0	0	0	0	0	0	0	0	0	0	0	0	0	0	0	0	0	0.273154	0.04032	0.818306	0.00026035	1.46017e-06	0.00122512	0.000304528	1.70794e-06	0.00143301	0.0279716	0.00329708	0.0893064	0.243016	0.0368376	0.745612
Seychelles	SYC	MCV1	12.9204	1.78937	43.0316	13656.6	628.216	96838	11675.4	537.081	82789.8	125.49	16.8036	475.343	14.5242	1.91348	49.6479	1.16806	0.701792	1.68503	0.0901938	0.0114786	0.278783	8.62223e-05	7.66165e-08	0.000416909	0.000100853	8.96172e-08	0.000487653	0.00922355	0.00109458	0.0303485	0.0801646	0.00935005	0.25266
Seychelles	SYC	MCV2	1.99626	0.258852	6.4779	2072.97	118.971	15005.4	1772.25	101.712	12828.6	19.4002	2.27754	71.9921	2.24269	0.209998	7.43233	0.182122	0.113731	0.265325	0.0921802	0.0117314	0.284922	8.81212e-05	7.83038e-08	0.000426091	0.000103074	9.15908e-08	0.000498392	0.00942668	0.00111868	0.0310169	0.0819301	0.00955597	0.258224
Seychelles	SYC	PCV3	0	0	0	0	0	0	0	0	0	0	0	0	0	0	0	0	0	0	0.0441461	0.00651637	0.132252	4.20768e-05	2.35987e-07	0.000198	4.92166e-05	2.7603e-07	0.000231598	0.00452066	0.000532861	0.0144334	0.0392753	0.00595355	0.120503
Seychelles	SYC	Pertussis (DTP3)	0	0	0	0	0	0	0	0	0	0	0	0	0	0	0	0	0	0	0.273154	0.04032	0.818306	0.00026035	1.46017e-06	0.00122512	0.000304528	1.70794e-06	0.00143301	0.0279716	0.00329708	0.0893064	0.243016	0.0368376	0.745612
Seychelles	SYC	RCV1	0	0	0	0	0	0	0	0	0	0	0	0	0	0	0	0	0	0	0.0901938	0.0114786	0.278783	8.62223e-05	7.66165e-08	0.000416909	0.000100853	8.96172e-08	0.000487653	0.00922355	0.00109458	0.0303485	0.0801646	0.00935005	0.25266
Seychelles	SYC	RotaC	0	0	0	0	0	0	0	0	0	0	0	0	0	0	0	0	0	0	0.184068	0.0276378	0.563976	0.000175581	1.56698e-07	0.000836558	0.000205375	1.83288e-07	0.000978509	0.0188193	0.00220065	0.0610178	0.163616	0.0173812	0.505447
Seychelles	SYC	Tetanus (DTP3)	0	0	0	0	0	0	0	0	0	0	0	0	0	0	0	0	0	0	0.273154	0.04032	0.818306	0.00026035	1.46017e-06	0.00122512	0.000304528	1.70794e-06	0.00143301	0.0279716	0.00329708	0.0893064	0.243016	0.0368376	0.745612
Seychelles	SYC	YFV	0	0	0	0	0	0	0	0	0	0	0	0	0	0	0	0	0	0	0.0930124	0.0118373	0.287495	8.89167e-05	7.90108e-08	0.000429938	0.000104005	9.24177e-08	0.000502892	0.00951178	0.00112878	0.0312969	0.0826698	0.00964224	0.260555
Chad	TCD	Diphtheria (DTP3)	0	0	0	0	0	0	0	0	0	0	0	0	0	0	0	0	0	0	73.3139	10.9083	219.411	0.0806569	0.000452362	0.379546	0.126721	0.000710709	0.596307	8.66564	1.02144	27.6673	63.9115	9.68802	196.091
Chad	TCD	HepB3	0	0	0	0	0	0	0	0	0	0	0	0	0	0	0	0	0	0	73.3139	10.9083	219.411	0.0806569	0.000452362	0.379546	0.126721	0.000710709	0.596307	8.66564	1.02144	27.6673	63.9115	9.68802	196.091
Chad	TCD	Hib3	0	0	0	0	0	0	0	0	0	0	0	0	0	0	0	0	0	0	73.3139	10.9083	219.411	0.0806569	0.000452362	0.379546	0.126721	0.000710709	0.596307	8.66564	1.02144	27.6673	63.9115	9.68802	196.091
Chad	TCD	MCV1	15.8089	2.39102	50.1334	14156.1	799.718	100610	9010.26	509.016	64037.6	132.171	15.3676	469.667	18.0666	2.7942	58.9913	354.977	267.552	466.813	22.6999	2.95737	69.9243	0.0250423	2.22524e-05	0.121087	0.0393442	3.49609e-05	0.19024	2.67888	0.317908	8.81441	19.765	2.30531	62.2947
Chad	TCD	MenA	0	0	0	0	0	0	0	0	0	0	0	0	0	0	0	0	0	0	22.6999	2.95737	69.9243	0.0250423	2.22524e-05	0.121087	0.0393442	3.49609e-05	0.19024	2.67888	0.317908	8.81441	19.765	2.30531	62.2947
Chad	TCD	Pertussis (DTP3)	0	0	0	0	0	0	0	0	0	0	0	0	0	0	0	0	0	0	73.3139	10.9083	219.411	0.0806569	0.000452362	0.379546	0.126721	0.000710709	0.596307	8.66564	1.02144	27.6673	63.9115	9.68802	196.091
Chad	TCD	Tetanus (DTP3)	0	0	0	0	0	0	0	0	0	0	0	0	0	0	0	0	0	0	73.3139	10.9083	219.411	0.0806569	0.000452362	0.379546	0.126721	0.000710709	0.596307	8.66564	1.02144	27.6673	63.9115	9.68802	196.091
Chad	TCD	YFV	0	0	0	0	0	0	0	0	0	0	0	0	0	0	0	0	0	0	23.6728	3.08412	72.9211	0.0261156	2.32061e-05	0.126276	0.0410304	3.64593e-05	0.198393	2.79369	0.331533	9.19217	20.6121	2.40411	64.9645
Togo	TGO	Diphtheria (DTP3)	0	0	0	0	0	0	0	0	0	0	0	0	0	0	0	0	0	0	40.8203	6.16594	122.612	0.0374464	0.000210017	0.176211	0.0408746	0.000229244	0.192343	4.02318	0.474222	12.845	36.5204	5.53595	112.05
Togo	TGO	HepB3	0	0	0	0	0	0	0	0	0	0	0	0	0	0	0	0	0	0	40.8203	6.16594	122.612	0.0374464	0.000210017	0.176211	0.0408746	0.000229244	0.192343	4.02318	0.474222	12.845	36.5204	5.53595	112.05
Togo	TGO	Hib3	0	0	0	0	0	0	0	0	0	0	0	0	0	0	0	0	0	0	40.8203	6.16594	122.612	0.0374464	0.000210017	0.176211	0.0408746	0.000229244	0.192343	4.02318	0.474222	12.845	36.5204	5.53595	112.05
Togo	TGO	MCV1	16.5107	1.40092	60.4111	18066.1	888.765	140433	16550.9	814.224	128655	173.048	18.3521	677.116	18.4434	1.52019	69.0295	222.565	89.7529	396.925	13.439	1.68185	41.5953	0.012353	1.09768e-05	0.0597302	0.0134839	1.19817e-05	0.0651984	1.32145	0.156819	4.34801	12.0001	1.39963	37.8213
Togo	TGO	PCV3	0	0	0	0	0	0	0	0	0	0	0	0	0	0	0	0	0	0	40.8203	6.16594	122.612	0.0374464	0.000210017	0.176211	0.0408746	0.000229244	0.192343	4.02318	0.474222	12.845	36.5204	5.53595	112.05
Togo	TGO	Pertussis (DTP3)	0	0	0	0	0	0	0	0	0	0	0	0	0	0	0	0	0	0	40.8203	6.16594	122.612	0.0374464	0.000210017	0.176211	0.0408746	0.000229244	0.192343	4.02318	0.474222	12.845	36.5204	5.53595	112.05
Togo	TGO	RCV1	0	0	0	0	0	0	0	0	0	0	0	0	0	0	0	0	0	0	13.9134	1.74121	43.0634	0.012789	1.13642e-05	0.0618384	0.0139598	1.24046e-05	0.0674996	1.36809	0.162354	4.50147	12.4236	1.44903	39.1562
Togo	TGO	RotaC	0	0	0	0	0	0	0	0	0	0	0	0	0	0	0	0	0	0	27.8304	4.30604	85.5114	0.025541	2.27942e-05	0.12169	0.0278792	2.48809e-05	0.132831	2.73756	0.320119	8.87598	24.8675	2.64173	76.8216
Togo	TGO	Tetanus (DTP3)	0	0	0	0	0	0	0	0	0	0	0	0	0	0	0	0	0	0	40.8203	6.16594	122.612	0.0374464	0.000210017	0.176211	0.0408746	0.000229244	0.192343	4.02318	0.474222	12.845	36.5204	5.53595	112.05
Togo	TGO	YFV	0	0	0	0	0	0	0	0	0	0	0	0	0	0	0	0	0	0	13.5972	1.70164	42.0847	0.0124983	1.11059e-05	0.0604329	0.0136425	1.21226e-05	0.0659655	1.337	0.158664	4.39916	12.1412	1.4161	38.2663
Tunisia	TUN	Diphtheria (DTP3)	0	0	0	0	0	0	0	0	0	0	0	0	0	0	0	0	0	0	31.2613	4.61445	93.6516	0.0297959	0.00016711	0.14021	0.0348519	0.000195466	0.164002	3.20123	0.377336	10.2207	27.8121	4.2159	85.3321
Tunisia	TUN	HepB3	0	0	0	0	0	0	0	0	0	0	0	0	0	0	0	0	0	0	31.2613	4.61445	93.6516	0.0297959	0.00016711	0.14021	0.0348519	0.000195466	0.164002	3.20123	0.377336	10.2207	27.8121	4.2159	85.3321
Tunisia	TUN	Hib3	0	0	0	0	0	0	0	0	0	0	0	0	0	0	0	0	0	0	31.2613	4.61445	93.6516	0.0297959	0.00016711	0.14021	0.0348519	0.000195466	0.164002	3.20123	0.377336	10.2207	27.8121	4.2159	85.3321
Tunisia	TUN	MCV1	0.85078	0.0772135	3.11199	898.349	47.9753	7200.51	768.026	41.0156	6155.94	8.46292	0.785363	33.6949	0.95773	0.0814527	3.53252	8.92975	3.52618	17.2972	10.5351	1.34077	32.5633	0.0100712	8.94922e-06	0.0486972	0.0117802	1.04678e-05	0.0569604	1.07736	0.127853	3.54487	9.36366	1.09214	29.512
Tunisia	TUN	MCV2	0.130885	0.0139556	0.474631	141.027	6.28764	1061.91	120.569	5.3755	907.862	1.29528	0.120126	5.17279	0.146447	0.0142636	0.553741	1.52612	0.663809	2.93918	11.6113	1.47773	35.8897	0.0111	9.86339e-06	0.0536717	0.0129835	1.15371e-05	0.062779	1.18741	0.140913	3.90698	10.3202	1.2037	32.5267
Tunisia	TUN	Pertussis (DTP3)	0	0	0	0	0	0	0	0	0	0	0	0	0	0	0	0	0	0	31.2613	4.61445	93.6516	0.0297959	0.00016711	0.14021	0.0348519	0.000195466	0.164002	3.20123	0.377336	10.2207	27.8121	4.2159	85.3321
Tunisia	TUN	RCV1	0	0	0	0	0	0	0	0	0	0	0	0	0	0	0	0	0	0	10.5351	1.34077	32.5633	0.0100712	8.94922e-06	0.0486972	0.0117802	1.04678e-05	0.0569604	1.07736	0.127853	3.54487	9.36366	1.09214	29.512
Tunisia	TUN	Tetanus (DTP3)	0	0	0	0	0	0	0	0	0	0	0	0	0	0	0	0	0	0	31.2613	4.61445	93.6516	0.0297959	0.00016711	0.14021	0.0348519	0.000195466	0.164002	3.20123	0.377336	10.2207	27.8121	4.2159	85.3321
Tanzania	TZA	Diphtheria (DTP3)	0	0	0	0	0	0	0	0	0	0	0	0	0	0	0	0	0	0	354.158	52.2854	1060.91	0.338349	0.00189762	1.59216	0.383711	0.00215204	1.80562	36.3516	4.28485	116.062	315.007	47.7504	966.492
Tanzania	TZA	HepB3	0	0	0	0	0	0	0	0	0	0	0	0	0	0	0	0	0	0	354.158	52.2854	1060.91	0.338349	0.00189762	1.59216	0.383711	0.00215204	1.80562	36.3516	4.28485	116.062	315.007	47.7504	966.492
Tanzania	TZA	Hib3	0	0	0	0	0	0	0	0	0	0	0	0	0	0	0	0	0	0	354.158	52.2854	1060.91	0.338349	0.00189762	1.59216	0.383711	0.00215204	1.80562	36.3516	4.28485	116.062	315.007	47.7504	966.492
Tanzania	TZA	MCV1	9.99926	1.51489	31.9364	10510.1	577.453	73095.7	9267.56	509.186	64454.2	98.2447	11.755	350.859	11.2538	1.55391	36.7069	1217.44	1005.31	1423.11	121.813	15.508	376.502	0.116735	0.000103729	0.564445	0.132385	0.000117637	0.64012	12.4876	1.48193	41.0882	108.253	12.6262	341.189
Tanzania	TZA	MCV2	1.53446	0.221717	5.03694	1610.19	79.8915	11026	1419.83	70.4467	9722.5	14.9452	1.69237	54.5734	1.73483	0.191585	5.76013	153.262	102.41	217.998	100.371	12.7782	310.23	0.0961868	8.54709e-05	0.465091	0.109083	9.69301e-05	0.527446	10.2895	1.22108	33.8559	89.1985	10.4037	281.132
Tanzania	TZA	PCV3	0	0	0	0	0	0	0	0	0	0	0	0	0	0	0	0	0	0	354.158	52.2854	1060.91	0.338349	0.00189762	1.59216	0.383711	0.00215204	1.80562	36.3516	4.28485	116.062	315.007	47.7504	966.492
Tanzania	TZA	Pertussis (DTP3)	0	0	0	0	0	0	0	0	0	0	0	0	0	0	0	0	0	0	354.158	52.2854	1060.91	0.338349	0.00189762	1.59216	0.383711	0.00215204	1.80562	36.3516	4.28485	116.062	315.007	47.7504	966.492
Tanzania	TZA	RCV1	0	0	0	0	0	0	0	0	0	0	0	0	0	0	0	0	0	0	121.813	15.508	376.502	0.116735	0.000103729	0.564445	0.132385	0.000117637	0.64012	12.4876	1.48193	41.0882	108.253	12.6262	341.189
Tanzania	TZA	RotaC	0	0	0	0	0	0	0	0	0	0	0	0	0	0	0	0	0	0	238.637	35.8405	731.181	0.228184	0.000203644	1.08718	0.258777	0.000230946	1.23294	24.4574	2.85995	79.2982	212.085	22.5302	655.181
Tanzania	TZA	Tetanus (DTP3)	0	0	0	0	0	0	0	0	0	0	0	0	0	0	0	0	0	0	354.158	52.2854	1060.91	0.338349	0.00189762	1.59216	0.383711	0.00215204	1.80562	36.3516	4.28485	116.062	315.007	47.7504	966.492
Uganda	UGA	Diphtheria (DTP3)	0	0	0	0	0	0	0	0	0	0	0	0	0	0	0	0	0	0	180.688	29.2628	541.905	0.213404	0.00119687	1.00421	0.247481	0.00138799	1.16457	22.9278	2.70255	73.2029	155.626	23.5906	477.486
Uganda	UGA	HepB3	0	0	0	0	0	0	0	0	0	0	0	0	0	0	0	0	0	0	180.688	29.2628	541.905	0.213404	0.00119687	1.00421	0.247481	0.00138799	1.16457	22.9278	2.70255	73.2029	155.626	23.5906	477.486
Uganda	UGA	Hib3	0	0	0	0	0	0	0	0	0	0	0	0	0	0	0	0	0	0	180.688	29.2628	541.905	0.213404	0.00119687	1.00421	0.247481	0.00138799	1.16457	22.9278	2.70255	73.2029	155.626	23.5906	477.486
Uganda	UGA	MCV1	10.7665	1.24475	36.8182	9199.67	410.043	65255.3	7932.91	353.582	56269.9	86.4224	8.33703	308.094	12.453	1.40728	43.9752	670.134	379.028	1079.13	62.207	8.19533	190.952	0.073806	6.55835e-05	0.356873	0.0855916	7.60561e-05	0.41386	7.89533	0.936955	25.9783	53.6115	6.25301	168.971
Uganda	UGA	PCV3	0	0	0	0	0	0	0	0	0	0	0	0	0	0	0	0	0	0	146.38	23.7066	439.012	0.172884	0.000969618	0.813539	0.200491	0.00112445	0.943448	18.5744	2.18941	59.3036	126.077	19.1114	386.824
Uganda	UGA	Pertussis (DTP3)	0	0	0	0	0	0	0	0	0	0	0	0	0	0	0	0	0	0	180.688	29.2628	541.905	0.213404	0.00119687	1.00421	0.247481	0.00138799	1.16457	22.9278	2.70255	73.2029	155.626	23.5906	477.486
Uganda	UGA	RotaC	0	0	0	0	0	0	0	0	0	0	0	0	0	0	0	0	0	0	55.4674	8.20333	168.867	0.0655842	5.85309e-05	0.312476	0.0760569	6.78773e-05	0.362373	7.02951	0.822001	22.7917	47.7473	5.07228	147.502
Uganda	UGA	Tetanus (DTP3)	0	0	0	0	0	0	0	0	0	0	0	0	0	0	0	0	0	0	180.688	29.2628	541.905	0.213404	0.00119687	1.00421	0.247481	0.00138799	1.16457	22.9278	2.70255	73.2029	155.626	23.5906	477.486
South Africa	ZAF	Diphtheria (DTP3)	0	0	0	0	0	0	0	0	0	0	0	0	0	0	0	0	0	0	182.808	28.6197	550.429	0.154977	0.000869187	0.729274	0.103879	0.000582603	0.488822	16.6505	1.96263	53.161	165.199	25.0416	506.856
South Africa	ZAF	HepB3	0	0	0	0	0	0	0	0	0	0	0	0	0	0	0	0	0	0	182.808	28.6197	550.429	0.154977	0.000869187	0.729274	0.103879	0.000582603	0.488822	16.6505	1.96263	53.161	165.199	25.0416	506.856
South Africa	ZAF	Hib3	0	0	0	0	0	0	0	0	0	0	0	0	0	0	0	0	0	0	182.808	28.6197	550.429	0.154977	0.000869187	0.729274	0.103879	0.000582603	0.488822	16.6505	1.96263	53.161	165.199	25.0416	506.856
South Africa	ZAF	MCV1	11.4443	1.54464	38.2425	13602.5	888.751	97800.6	20293.6	1325.93	145909	128.337	14.3458	472.695	12.7188	1.40503	43.4438	709.91	441.27	1040.6	61.5062	7.69551	191.304	0.0522836	4.64588e-05	0.252806	0.0350449	3.11407e-05	0.169452	5.59298	0.663731	18.4028	55.5123	6.47471	174.962
South Africa	ZAF	MCV2	1.7708	0.220346	5.98544	2094.46	121.76	15035.4	3124.73	181.654	22431.3	19.4847	2.32648	70.5285	1.96711	0.240894	6.80774	102.08	64.3553	150.865	57.8368	7.23641	179.891	0.0491644	4.36871e-05	0.237724	0.0329542	2.92829e-05	0.159343	5.25932	0.624134	17.3049	52.2005	6.08844	164.524
South Africa	ZAF	PCV3	0	0	0	0	0	0	0	0	0	0	0	0	0	0	0	0	0	0	185.038	28.9688	557.142	0.156867	0.000879786	0.738168	0.105146	0.000589708	0.494783	16.8536	1.98657	53.8093	167.213	25.347	513.037
South Africa	ZAF	Pertussis (DTP3)	0	0	0	0	0	0	0	0	0	0	0	0	0	0	0	0	0	0	182.808	28.6197	550.429	0.154977	0.000869187	0.729274	0.103879	0.000582603	0.488822	16.6505	1.96263	53.161	165.199	25.0416	506.856
South Africa	ZAF	RotaC	0	0	0	0	0	0	0	0	0	0	0	0	0	0	0	0	0	0	120.195	16.697	368.525	0.101968	9.1002e-05	0.485828	0.0683479	6.09973e-05	0.325644	10.9293	1.27802	35.4359	108.511	11.5273	335.215
South Africa	ZAF	Tetanus (DTP3)	0	0	0	0	0	0	0	0	0	0	0	0	0	0	0	0	0	0	182.808	28.6197	550.429	0.154977	0.000869187	0.729274	0.103879	0.000582603	0.488822	16.6505	1.96263	53.161	165.199	25.0416	506.856
Zambia	ZMB	Diphtheria (DTP3)	0	0	0	0	0	0	0	0	0	0	0	0	0	0	0	0	0	0	74.663	11.3068	223.201	0.0911441	0.00051118	0.428895	0.114799	0.000643845	0.540205	9.79237	1.15425	31.2647	63.9631	9.69584	196.249
Zambia	ZMB	HepB3	0	0	0	0	0	0	0	0	0	0	0	0	0	0	0	0	0	0	74.663	11.3068	223.201	0.0911441	0.00051118	0.428895	0.114799	0.000643845	0.540205	9.79237	1.15425	31.2647	63.9631	9.69584	196.249
Zambia	ZMB	Hib3	0	0	0	0	0	0	0	0	0	0	0	0	0	0	0	0	0	0	74.663	11.3068	223.201	0.0911441	0.00051118	0.428895	0.114799	0.000643845	0.540205	9.79237	1.15425	31.2647	63.9631	9.69584	196.249
Zambia	ZMB	MCV1	17.1883	2.23995	57.9508	14486.2	776.233	102083	11501.3	616.289	81048.4	133.587	17.2795	484.293	20.0186	2.91054	69.6383	459.704	281.978	670.346	26.4974	3.51523	81.3315	0.0325117	2.88897e-05	0.157203	0.0409494	3.63873e-05	0.198002	3.47791	0.412731	11.4435	22.7262	2.65068	71.6275
Zambia	ZMB	MCV2	2.62862	0.292267	8.93905	2182.82	118.784	15247.4	1733.04	94.3083	12105.6	20.1496	1.66397	73.8607	3.07237	0.329189	10.7967	48.3367	29.6974	71.6049	18.1331	2.40559	55.658	0.0222489	1.97702e-05	0.10758	0.0280231	2.49012e-05	0.1355	2.38006	0.282446	7.83118	15.5523	1.81395	49.0172
Zambia	ZMB	PCV3	0	0	0	0	0	0	0	0	0	0	0	0	0	0	0	0	0	0	74.663	11.3068	223.201	0.0911441	0.00051118	0.428895	0.114799	0.000643845	0.540205	9.79237	1.15425	31.2647	63.9631	9.69584	196.249
Zambia	ZMB	Pertussis (DTP3)	0	0	0	0	0	0	0	0	0	0	0	0	0	0	0	0	0	0	74.663	11.3068	223.201	0.0911441	0.00051118	0.428895	0.114799	0.000643845	0.540205	9.79237	1.15425	31.2647	63.9631	9.69584	196.249
Zambia	ZMB	RCV1	0	0	0	0	0	0	0	0	0	0	0	0	0	0	0	0	0	0	26.4974	3.51523	81.3315	0.0325117	2.88897e-05	0.157203	0.0409494	3.63873e-05	0.198002	3.47791	0.412731	11.4435	22.7262	2.65068	71.6275
Zambia	ZMB	RotaC	0	0	0	0	0	0	0	0	0	0	0	0	0	0	0	0	0	0	50.847	7.53887	154.683	0.062151	5.54669e-05	0.296119	0.0782809	6.98621e-05	0.37297	6.66154	0.778971	21.5987	43.543	4.62565	134.514
Zambia	ZMB	Tetanus (DTP3)	0	0	0	0	0	0	0	0	0	0	0	0	0	0	0	0	0	0	74.663	11.3068	223.201	0.0911441	0.00051118	0.428895	0.114799	0.000643845	0.540205	9.79237	1.15425	31.2647	63.9631	9.69584	196.249
Zimbabwe	ZWE	Diphtheria (DTP3)	0	0	0	0	0	0	0	0	0	0	0	0	0	0	0	0	0	0	56.2007	7.8828	168.289	0.0563546	0.000316063	0.265187	0.048463	0.000271804	0.228052	6.05464	0.713675	19.331	49.7159	7.53619	152.536
Zimbabwe	ZWE	HepB3	0	0	0	0	0	0	0	0	0	0	0	0	0	0	0	0	0	0	56.2007	7.8828	168.289	0.0563546	0.000316063	0.265187	0.048463	0.000271804	0.228052	6.05464	0.713675	19.331	49.7159	7.53619	152.536
Zimbabwe	ZWE	Hib3	0	0	0	0	0	0	0	0	0	0	0	0	0	0	0	0	0	0	56.2007	7.8828	168.289	0.0563546	0.000316063	0.265187	0.048463	0.000271804	0.228052	6.05464	0.713675	19.331	49.7159	7.53619	152.536
Zimbabwe	ZWE	MCV1	21.1927	3.1037	68.0416	20861.8	1207.49	146446	24258.9	1404.12	170292	195.854	20.8616	695.92	23.6286	3.36424	78.2759	396.566	280.923	525.771	18.9309	2.36216	58.3517	0.0190304	1.69103e-05	0.0920174	0.0163655	1.45423e-05	0.0791318	2.03576	0.241588	6.69832	16.7224	1.95043	52.7051
Zimbabwe	ZWE	MCV2	3.18792	0.494547	10.5247	3244.77	161.664	22496.7	3773.13	187.989	26160	29.9388	3.20382	104.471	3.61033	0.516167	12.1134	57.478	41.1003	77.5341	18.0218	2.24872	55.5495	0.0181165	1.60982e-05	0.0875985	0.0155796	1.38439e-05	0.0753317	1.938	0.229986	6.37665	15.9194	1.85677	50.1741
Zimbabwe	ZWE	PCV3	0	0	0	0	0	0	0	0	0	0	0	0	0	0	0	0	0	0	56.2007	7.8828	168.289	0.0563546	0.000316063	0.265187	0.048463	0.000271804	0.228052	6.05464	0.713675	19.331	49.7159	7.53619	152.536
Zimbabwe	ZWE	Pertussis (DTP3)	0	0	0	0	0	0	0	0	0	0	0	0	0	0	0	0	0	0	56.2007	7.8828	168.289	0.0563546	0.000316063	0.265187	0.048463	0.000271804	0.228052	6.05464	0.713675	19.331	49.7159	7.53619	152.536
Zimbabwe	ZWE	RCV1	0	0	0	0	0	0	0	0	0	0	0	0	0	0	0	0	0	0	18.9309	2.36216	58.3517	0.0190304	1.69103e-05	0.0920174	0.0163655	1.45423e-05	0.0791318	2.03576	0.241588	6.69832	16.7224	1.95043	52.7051
Zimbabwe	ZWE	RotaC	0	0	0	0	0	0	0	0	0	0	0	0	0	0	0	0	0	0	38.3246	5.61677	117.213	0.0384328	3.42995e-05	0.183113	0.0330509	2.94964e-05	0.157471	4.11935	0.481698	13.3561	33.8484	3.59578	104.565
Zimbabwe	ZWE	Tetanus (DTP3)	0	0	0	0	0	0	0	0	0	0	0	0	0	0	0	0	0	0	56.2007	7.8828	168.289	0.0563546	0.000316063	0.265187	0.048463	0.000271804	0.228052	6.05464	0.713675	19.331	49.7159	7.53619	152.536
Angola	AGO	DTP3, HepB3, Hib3, PCV3, RotaC	0	0	0	0	0	0	0	0	0	0	0	0	0	0	0	0	0	0	99.0351	14.3625	294.605	0.170734	0.000957556	0.803418	0.212533	0.00119199	1.00011	18.3433	2.16217	58.5658	79.3876	12.034	243.574
Burundi	BDI	DTP3, HepB3, Hib3, PCV3, RotaC	0	0	0	0	0	0	0	0	0	0	0	0	0	0	0	0	0	0	48.3506	7.53347	144.905	0.0638653	0.000358187	0.30053	0.0708562	0.000397396	0.333427	6.86158	0.808791	21.9074	40.9979	6.21467	125.788
Benin	BEN	DTP3, HepB3, Hib3, PCV3, RotaC	0	0	0	0	0	0	0	0	0	0	0	0	0	0	0	0	0	0	57.7308	8.52179	172.933	0.0551391	0.000309246	0.259467	0.0697286	0.000391071	0.328121	5.92405	0.698282	18.9141	51.3402	7.7824	157.52
Burkina Faso	BFA	DTP3, HepB3, Hib3, PCV3, RotaC	0	0	0	0	0	0	0	0	0	0	0	0	0	0	0	0	0	0	117.652	17.3588	352.503	0.111609	0.000625954	0.525194	0.16008	0.000897808	0.753288	11.991	1.41341	38.2845	104.698	15.8707	321.231
Botswana	BWA	DTP3, HepB3, Hib3, PCV3, RotaC	0	0	0	0	0	0	0	0	0	0	0	0	0	0	0	0	0	0	8.91349	1.31572	26.7411	0.00833603	4.67524e-05	0.0392267	0.00704469	3.951e-05	0.0331501	0.895609	0.105568	2.85946	7.95961	1.20656	24.4213
Central African Republic	CAF	DTP3, HepB3, Hib3, PCV3, RotaC	0	0	0	0	0	0	0	0	0	0	0	0	0	0	0	0	0	0	15.0103	2.33662	44.9393	0.0190199	0.000106673	0.0895015	0.0245078	0.000137451	0.115326	2.04346	0.240868	6.52428	12.7974	1.9399	39.2645
CÃ´te dâ€™Ivoire	CIV	DTP3, HepB3, Hib3, PCV3, RotaC	0	0	0	0	0	0	0	0	0	0	0	0	0	0	0	0	0	0	144.154	21.2779	431.866	0.137316	0.000770133	0.646165	0.162259	0.000910027	0.76354	14.753	1.73897	47.1027	128.259	19.4421	393.518
Cameroon	CMR	DTP3, HepB3, Hib3, PCV3, RotaC	0	0	0	0	0	0	0	0	0	0	0	0	0	0	0	0	0	0	130.996	20.473	393.792	0.113192	0.000634837	0.532648	0.145706	0.00081719	0.685647	12.1612	1.43347	38.8278	117.861	17.866	361.617
Congo - Kinshasa	COD	DTP3, HepB3, Hib3, PCV3, RotaC	0	0	0	0	0	0	0	0	0	0	0	0	0	0	0	0	0	0	417.235	64.9283	1248.88	0.526768	0.00295437	2.4788	0.705779	0.00395834	3.32117	56.5951	6.671	180.694	355.825	53.9377	1091.73
Congo - Brazzaville	COG	DTP3, HepB3, Hib3, PCV3, RotaC	0	0	0	0	0	0	0	0	0	0	0	0	0	0	0	0	0	0	15.6529	2.37177	46.6155	0.0232141	0.000130196	0.109238	0.0228425	0.000128112	0.10749	2.49409	0.293984	7.96302	12.9634	1.96506	39.7737
Comoros	COM	DTP3, HepB3, Hib3, PCV3, RotaC	0	0	0	0	0	0	0	0	0	0	0	0	0	0	0	0	0	0	5.46621	0.876686	16.567	0.00384685	2.1575e-05	0.0181021	0.00447474	2.50964e-05	0.0210567	0.4133	0.0487166	1.31957	5.03256	0.76286	15.4407
Cape Verde	CPV	DTP3, HepB3, Hib3, PCV3, RotaC	0	0	0	0	0	0	0	0	0	0	0	0	0	0	0	0	0	0	1.72935	0.255268	5.18075	0.00164829	9.2444e-06	0.00775633	0.00192798	1.0813e-05	0.00907247	0.17709	0.020874	0.565404	1.53855	0.233221	4.72051
Djibouti	DJI	DTP3, HepB3, Hib3, PCV3, RotaC	0	0	0	0	0	0	0	0	0	0	0	0	0	0	0	0	0	0	2.79097	0.411972	8.36109	0.00266014	1.49193e-05	0.0125178	0.00311153	1.74509e-05	0.0146419	0.285801	0.0336881	0.912493	2.48303	0.37639	7.61833
Algeria	DZA	DTP3, HepB3, Hib3, PCV3, RotaC	0	0	0	0	0	0	0	0	0	0	0	0	0	0	0	0	0	0	169.049	24.9531	506.431	0.161125	0.000903664	0.758201	0.188465	0.001057	0.886857	17.311	2.04048	55.2697	150.397	22.7979	461.442
Egypt	EGY	DTP3, HepB3, Hib3, PCV3, RotaC	0	0	0	0	0	0	0	0	0	0	0	0	0	0	0	0	0	0	240.951	36.5388	718.017	0.370948	0.00208045	1.74556	0.270077	0.00151472	1.2709	39.854	4.69769	127.244	198.522	30.093	609.097
Eritrea	ERI	DTP3, HepB3, Hib3, PCV3, RotaC	0	0	0	0	0	0	0	0	0	0	0	0	0	0	0	0	0	0	17.8852	2.64002	53.58	0.0170469	9.56068e-05	0.0802171	0.0199394	0.00011183	0.0938287	1.83149	0.215882	5.84749	15.9119	2.412	48.8202
Ethiopia	ETH	DTP3, HepB3, Hib3, PCV3, RotaC	0	0	0	0	0	0	0	0	0	0	0	0	0	0	0	0	0	0	647.122	101.205	1945.34	0.554357	0.00310909	2.60863	0.561414	0.00314868	2.64184	59.5591	7.02038	190.158	583.323	88.423	1789.73
Gabon	GAB	DTP3, HepB3, Hib3, PCV3, RotaC	0	0	0	0	0	0	0	0	0	0	0	0	0	0	0	0	0	0	6.45679	1.02701	19.361	0.00776297	4.35385e-05	0.0365301	0.00842497	4.72512e-05	0.0396452	0.834041	0.0983104	2.66289	5.54653	0.84077	17.0176
Ghana	GHA	DTP3, HepB3, Hib3, PCV3, RotaC	0	0	0	0	0	0	0	0	0	0	0	0	0	0	0	0	0	0	134.006	18.7986	401.297	0.137354	0.000770348	0.646345	0.11513	0.000645702	0.541764	14.7571	1.73946	47.1159	118.212	17.9191	362.693
Guinea	GIN	DTP3, HepB3, Hib3, PCV3, RotaC	0	0	0	0	0	0	0	0	0	0	0	0	0	0	0	0	0	0	88.5467	13.9068	268.926	0.0558095	0.000313006	0.262622	0.0812559	0.000455722	0.382365	5.99608	0.706773	19.144	82.3115	12.4772	252.545
Gambia	GMB	DTP3, HepB3, Hib3, PCV3, RotaC	0	0	0	0	0	0	0	0	0	0	0	0	0	0	0	0	0	0	24.1284	2.94206	72.5287	0.0134845	7.56275e-05	0.0634538	0.0289014	0.000162093	0.136001	1.44875	0.170768	4.62552	22.5979	3.4255	69.3339
Guinea-Bissau	GNB	DTP3, HepB3, Hib3, PCV3, RotaC	0	0	0	0	0	0	0	0	0	0	0	0	0	0	0	0	0	0	9.0602	1.33737	27.1423	0.00863551	4.8432e-05	0.040636	0.0101008	5.66502e-05	0.0475313	0.927785	0.10936	2.96219	8.06057	1.22186	24.7311
Equatorial Guinea	GNQ	DTP3, HepB3, Hib3, PCV3, RotaC	0	0	0	0	0	0	0	0	0	0	0	0	0	0	0	0	0	0	3.40157	0.502103	10.1903	0.00324212	1.81834e-05	0.0152564	0.00379226	2.12688e-05	0.0178452	0.348328	0.0410583	1.11213	3.02627	0.458737	9.28506
Kenya	KEN	DTP3, HepB3, Hib3, PCV3, RotaC	0	0	0	0	0	0	0	0	0	0	0	0	0	0	0	0	0	0	156.652	24.2827	468.837	0.192822	0.00108144	0.907359	0.165777	0.000929757	0.780094	20.7165	2.4419	66.1426	134.149	20.3349	411.59
Liberia	LBR	DTP3, HepB3, Hib3, PCV3, RotaC	0	0	0	0	0	0	0	0	0	0	0	0	0	0	0	0	0	0	25.7506	3.80613	77.1391	0.0250974	0.000140758	0.1181	0.0285017	0.000159851	0.13412	2.69642	0.317833	8.609	22.8478	3.46338	70.1006
Libya	LBY	DTP3, HepB3, Hib3, PCV3, RotaC	0	0	0	0	0	0	0	0	0	0	0	0	0	0	0	0	0	0	19.8952	2.93672	59.6015	0.0189626	0.000106352	0.0892322	0.0221803	0.000124398	0.104374	2.03732	0.240143	6.50465	17.7001	2.68307	54.3068
Lesotho	LSO	DTP3, HepB3, Hib3, PCV3, RotaC	0	0	0	0	0	0	0	0	0	0	0	0	0	0	0	0	0	0	9.93443	1.59685	30.1037	0.00746099	4.18448e-05	0.035109	0.00507816	2.84807e-05	0.0238962	0.801596	0.0944861	2.5593	9.1025	1.3798	27.9279
Morocco	MAR	DTP3, HepB3, Hib3, PCV3, RotaC	0	0	0	0	0	0	0	0	0	0	0	0	0	0	0	0	0	0	127.453	18.7041	383.607	0.102875	0.000576975	0.484099	0.0943425	0.000529118	0.443946	11.0528	1.30282	35.2888	115.934	17.5738	355.703
Madagascar	MDG	DTP3, HepB3, Hib3, PCV3, RotaC	0	0	0	0	0	0	0	0	0	0	0	0	0	0	0	0	0	0	102.052	16.2454	306.139	0.132727	0.000744398	0.624572	0.149438	0.000838122	0.70321	14.26	1.68086	45.5287	86.7055	13.1432	266.026
Mali	MLI	DTP3, HepB3, Hib3, PCV3, RotaC	0	0	0	0	0	0	0	0	0	0	0	0	0	0	0	0	0	0	105.92	16.942	318.592	0.0924901	0.000518729	0.435229	0.127075	0.0007127	0.597977	9.93699	1.1713	31.7264	95.1711	14.4265	292
Mozambique	MOZ	DTP3, HepB3, Hib3, PCV3, RotaC	0	0	0	0	0	0	0	0	0	0	0	0	0	0	0	0	0	0	124.347	19.3739	372.698	0.16409	0.000920297	0.772158	0.165547	0.000928464	0.77901	17.6296	2.07804	56.287	105.466	15.9871	323.587
Mauritania	MRT	DTP3, HepB3, Hib3, PCV3, RotaC	0	0	0	0	0	0	0	0	0	0	0	0	0	0	0	0	0	0	22.5938	3.33505	67.6858	0.0215347	0.000120777	0.101336	0.0251889	0.000141271	0.118531	2.31366	0.272716	7.38694	20.101	3.047	61.6729
Mauritius	MUS	DTP3, HepB3, Hib3, PCV3, RotaC	0	0	0	0	0	0	0	0	0	0	0	0	0	0	0	0	0	0	2.20616	0.325649	6.60914	0.00210275	1.17932e-05	0.00989486	0.00245955	1.37943e-05	0.0115739	0.225916	0.0266292	0.721293	1.96275	0.297523	6.02202
Malawi	MWI	DTP3, HepB3, Hib3, PCV3, RotaC	0	0	0	0	0	0	0	0	0	0	0	0	0	0	0	0	0	0	81.968	12.6095	245.42	0.0937723	0.00052592	0.441263	0.0921282	0.000516699	0.433526	10.0747	1.18753	32.1662	71.0043	10.7632	217.852
Namibia	NAM	DTP3, HepB3, Hib3, PCV3, RotaC	0	0	0	0	0	0	0	0	0	0	0	0	0	0	0	0	0	0	12.9248	1.8962	38.913	0.0103525	5.80619e-05	0.0487157	0.0104615	5.86732e-05	0.0492286	1.11226	0.131105	3.55117	11.7665	1.78363	36.1015
Niger	NER	DTP3, HepB3, Hib3, PCV3, RotaC	0	0	0	0	0	0	0	0	0	0	0	0	0	0	0	0	0	0	173.715	27.1388	521.804	0.153773	0.00086243	0.723605	0.229433	0.00128677	1.07964	16.5211	1.94738	52.7478	155.807	23.618	478.04
Nigeria	NGA	DTP3, HepB3, Hib3, PCV3, RotaC	0	0	0	0	0	0	0	0	0	0	0	0	0	0	0	0	0	0	678.03	95.1961	2030.07	0.690508	0.0038727	3.24931	0.82048	0.00460164	3.86092	74.1871	8.74461	236.861	598.42	90.7115	1836.05
Rwanda	RWA	DTP3, HepB3, Hib3, PCV3, RotaC	0	0	0	0	0	0	0	0	0	0	0	0	0	0	0	0	0	0	51.4089	8.00615	154.013	0.0656313	0.000368092	0.30884	0.0560686	0.000314459	0.263841	7.05132	0.831156	22.5132	43.8257	6.64332	134.464
Sudan	SDN	DTP3, HepB3, Hib3, PCV3, RotaC	0	0	0	0	0	0	0	0	0	0	0	0	0	0	0	0	0	0	208.704	30.8685	626.088	0.206077	0.00115578	0.969731	0.260003	0.00145822	1.22349	22.1405	2.60976	70.6893	184.839	28.0188	567.114
Senegal	SEN	DTP3, HepB3, Hib3, PCV3, RotaC	0	0	0	0	0	0	0	0	0	0	0	0	0	0	0	0	0	0	153.389	24.1252	467.345	0.0728863	0.000408781	0.34298	0.160468	0.000899982	0.755112	7.83078	0.923032	25.0018	145.312	22.0271	445.84
Sierra Leone	SLE	DTP3, HepB3, Hib3, PCV3, RotaC	0	0	0	0	0	0	0	0	0	0	0	0	0	0	0	0	0	0	54.6891	8.76942	165.784	0.038148	0.000213952	0.179512	0.0489819	0.000274714	0.230493	4.09856	0.483107	13.0857	50.3869	7.63789	154.595
Somalia	SOM	DTP3, HepB3, Hib3, PCV3, RotaC	0	0	0	0	0	0	0	0	0	0	0	0	0	0	0	0	0	0	74.7297	11.0308	223.873	0.0712268	0.000399474	0.335171	0.0833129	0.000467258	0.392044	7.65249	0.902017	24.4325	66.4846	10.0781	203.985
South Sudan	SSD	DTP3, HepB3, Hib3, PCV3, RotaC	0	0	0	0	0	0	0	0	0	0	0	0	0	0	0	0	0	0	25.2919	4.02355	75.8342	0.0293272	0.000164481	0.138005	0.0411831	0.000230974	0.193795	3.15087	0.3714	10.06	21.8387	3.31042	67.0045
SÃ£o TomÃ© & PrÃ­ncipe	STP	DTP3, HepB3, Hib3, PCV3, RotaC	0	0	0	0	0	0	0	0	0	0	0	0	0	0	0	0	0	0	0.823758	0.128054	2.46495	0.00103424	5.80051e-06	0.0048668	0.000934953	5.24366e-06	0.00439959	0.111117	0.0130976	0.354769	0.703609	0.106657	2.15878
Swaziland	SWZ	DTP3, HepB3, Hib3, PCV3, RotaC	0	0	0	0	0	0	0	0	0	0	0	0	0	0	0	0	0	0	5.71801	0.838555	17.2231	0.00453653	2.5443e-05	0.0213475	0.00584949	3.28067e-05	0.0275258	0.487397	0.0574506	1.55614	5.21041	0.789819	15.9863
Seychelles	SYC	DTP3, HepB3, Hib3, PCV3, RotaC	0	0	0	0	0	0	0	0	0	0	0	0	0	0	0	0	0	0	0.273154	0.04032	0.818306	0.00026035	1.46017e-06	0.00122512	0.000304528	1.70794e-06	0.00143301	0.0279716	0.00329708	0.0893064	0.243016	0.0368376	0.745612
Chad	TCD	DTP3, HepB3, Hib3, PCV3, RotaC	0	0	0	0	0	0	0	0	0	0	0	0	0	0	0	0	0	0	73.3139	10.9083	219.411	0.0806569	0.000452362	0.379546	0.126721	0.000710709	0.596307	8.66564	1.02144	27.6673	63.9115	9.68802	196.091
Togo	TGO	DTP3, HepB3, Hib3, PCV3, RotaC	0	0	0	0	0	0	0	0	0	0	0	0	0	0	0	0	0	0	40.8203	6.16594	122.612	0.0374464	0.000210017	0.176211	0.0408746	0.000229244	0.192343	4.02318	0.474222	12.845	36.5204	5.53595	112.05
Tunisia	TUN	DTP3, HepB3, Hib3, PCV3, RotaC	0	0	0	0	0	0	0	0	0	0	0	0	0	0	0	0	0	0	31.2613	4.61445	93.6516	0.0297959	0.00016711	0.14021	0.0348519	0.000195466	0.164002	3.20123	0.377336	10.2207	27.8121	4.2159	85.3321
Tanzania	TZA	DTP3, HepB3, Hib3, PCV3, RotaC	0	0	0	0	0	0	0	0	0	0	0	0	0	0	0	0	0	0	354.158	52.2854	1060.91	0.338349	0.00189762	1.59216	0.383711	0.00215204	1.80562	36.3516	4.28485	116.062	315.007	47.7504	966.492
Uganda	UGA	DTP3, HepB3, Hib3, PCV3, RotaC	0	0	0	0	0	0	0	0	0	0	0	0	0	0	0	0	0	0	180.688	29.2628	541.905	0.213404	0.00119687	1.00421	0.247481	0.00138799	1.16457	22.9278	2.70255	73.2029	155.626	23.5906	477.486
South Africa	ZAF	DTP3, HepB3, Hib3, PCV3, RotaC	0	0	0	0	0	0	0	0	0	0	0	0	0	0	0	0	0	0	185.038	28.9688	557.142	0.156867	0.000879786	0.738168	0.105146	0.000589708	0.494783	16.8536	1.98657	53.8093	167.213	25.347	513.037
Zambia	ZMB	DTP3, HepB3, Hib3, PCV3, RotaC	0	0	0	0	0	0	0	0	0	0	0	0	0	0	0	0	0	0	74.663	11.3068	223.201	0.0911441	0.00051118	0.428895	0.114799	0.000643845	0.540205	9.79237	1.15425	31.2647	63.9631	9.69584	196.249
Zimbabwe	ZWE	DTP3, HepB3, Hib3, PCV3, RotaC	0	0	0	0	0	0	0	0	0	0	0	0	0	0	0	0	0	0	56.2007	7.8828	168.289	0.0563546	0.000316063	0.265187	0.048463	0.000271804	0.228052	6.05464	0.713675	19.331	49.7159	7.53619	152.536
Angola	AGO	MCV1, RCV1, MenA, YFV	29.2749	3.96318	94.0546	17057.1	812.463	119010	13702.4	652.674	95604	159.893	18.1073	569.986	36.4692	5.58267	122.678	933.69	673.814	1217.43	31.6984	4.25374	97.4817	0.0548394	4.87299e-05	0.265164	0.0682654	6.06601e-05	0.330082	5.86639	0.696177	19.3024	25.3987	2.9624	80.0507
Burundi	BDI	MCV1, RCV1, MenA, YFV	18.5101	2.62043	61.2176	14460	798.573	96763.1	13033.3	719.783	87216	133.576	14.8898	473.186	21.8353	2.64595	75.5204	302.568	213.088	418.28	16.1085	2.14158	49.4444	0.0213271	1.89511e-05	0.103122	0.0236616	2.10255e-05	0.114411	2.28144	0.270743	7.5067	13.6368	1.59054	42.98
Benin	BEN	MCV1, RCV1, MenA, YFV	11.973	1.05667	44.8416	13070.1	523.098	100451	10335.4	413.649	79433.4	118.817	8.61232	469.626	13.3821	1.06836	51.0395	226.207	90.8204	437.912	18.6966	2.38117	57.7858	0.0179129	1.59173e-05	0.086614	0.0226526	2.01289e-05	0.109532	1.91622	0.227401	6.30499	16.6131	1.93767	52.3604
Burkina Faso	BFA	MCV1, RCV1, MenA, YFV	13.5402	1.55895	45.3846	14303.8	785.534	101749	9972.66	547.677	70939.8	132.844	11.83	479.324	15.1872	2.06443	52.2359	523.278	332.018	743.118	38.7516	4.9312	119.774	0.0368608	3.27542e-05	0.178232	0.0528695	4.69795e-05	0.255639	3.94315	0.467942	12.9743	34.4423	4.0172	108.554
Botswana	BWA	MCV1, RCV1, MenA, YFV	12.7621	1.62217	41.6192	13568.2	549.603	98100.2	16055.4	650.348	116083	128.705	17.6039	469.679	14.2035	1.78844	47.8978	38.5971	24.7329	56.9927	3.03923	0.379886	9.39706	0.00284698	2.52981e-06	0.013766	0.00240596	2.13792e-06	0.0116335	0.304553	0.036142	1.00208	2.70772	0.315816	8.53408
Central African Republic	CAF	MCV1, RCV1, MenA, YFV	18.1328	2.46622	58.0035	14136.8	750.312	100191	10971.2	582.298	77756.1	134.251	17.7315	471.946	21.205	2.65218	70.5771	89.2241	66.8902	118.821	4.96987	0.660312	15.2581	0.00632025	5.61613e-06	0.0305602	0.00814387	7.23659e-06	0.0393779	0.676103	0.0802346	2.2246	4.23579	0.494045	13.3502
CÃ´te dâ€™Ivoire	CIV	MCV1, RCV1, MenA, YFV	11.6837	1.54933	37.3744	12383.4	718.396	87785.3	10479.7	607.961	74290.5	116.677	11.0927	411.848	13.1931	1.54745	43.263	550.597	368.082	783.358	46.9996	5.98098	145.273	0.0449015	3.98992e-05	0.217112	0.0530579	4.71469e-05	0.25655	4.8033	0.570018	15.8045	41.7747	4.87242	131.664
Cameroon	CMR	MCV1, RCV1, MenA, YFV	8.62351	1.22668	27.8566	10017.2	566.907	70036.9	7781.94	440.404	54408.4	93.5606	13.4131	338.828	9.57574	1.19351	31.7108	360.394	256.064	478.358	41.7479	5.23925	129.661	0.0362116	3.21774e-05	0.175093	0.0466132	4.14201e-05	0.225388	3.8737	0.4597	12.7458	37.5566	4.38044	118.37
Congo - Kinshasa	COD	MCV1, RCV1, MenA, YFV	16.8613	2.21843	52.5611	13349.4	798.351	93145.7	9963.52	595.861	69520.6	124.041	13.1989	438.342	19.7188	2.1688	63.6743	2327.37	1894.16	2787.12	138.924	18.4592	426.545	0.176078	0.000156462	0.851388	0.235914	0.000209632	1.14071	18.8358	2.23528	61.976	118.47	13.8178	373.389
Congo - Brazzaville	COG	MCV1, RCV1, MenA, YFV	34.8587	4.88045	113.819	23663.9	1329.71	170939	24048.8	1351.34	173720	220.997	22.7466	809.245	42.2395	5.66683	143.158	186.808	121.621	270.303	5.32062	0.792722	16.4934	0.00792827	7.045e-06	0.0383354	0.00780136	6.93223e-06	0.0377218	0.848119	0.100648	2.79059	4.40991	0.514353	13.899
Comoros	COM	MCV1, RCV1, MenA, YFV	10.5997	1.42773	35.4835	15348	662.849	106360	13194.4	569.84	91436.3	143.047	14.9486	506.169	11.6047	1.5405	39.5123	19.6384	13.7542	26.3394	1.84073	0.210003	5.73084	0.00129937	1.15461e-06	0.00628282	0.00151145	1.34307e-06	0.0073083	0.138999	0.0164953	0.457353	1.69317	0.197484	5.33648
Cape Verde	CPV	MCV1, RCV1, MenA, YFV	8.69504	1.12583	29.6835	8993.52	433.174	66210.5	7688.84	370.334	56605.4	86.4547	9.76104	317.603	9.76732	1.03965	34.3916	5.1332	2.94866	8.05793	0.594875	0.0757076	1.83872	0.000568681	5.05326e-07	0.00274974	0.000665178	5.91072e-07	0.00321633	0.0608341	0.00721931	0.200165	0.528728	0.0616685	1.66642
Djibouti	DJI	MCV1, RCV1, MenA, YFV	7.90869	1.00338	26.5945	8366.98	463.52	59587.4	7153.19	396.277	50943.1	77.5936	6.70394	280.452	8.85144	1.1008	30.2815	7.73362	4.926	10.8869	0.972986	0.123828	3.00743	0.000930143	8.26518e-07	0.00449751	0.00108797	9.66766e-07	0.00526067	0.0995011	0.011808	0.327392	0.864794	0.100866	2.72563
Algeria	DZA	MCV1, RCV1, MenA, YFV	13.0521	1.51389	43.7028	13894.7	712.06	96881.3	11879	608.762	82826.8	128.113	16.0096	476.458	14.668	1.90557	50.3236	633.038	394.914	937.433	48.4743	6.16914	149.831	0.0463398	4.11772e-05	0.224066	0.054203	4.81644e-05	0.262087	4.95716	0.588276	16.3107	43.0841	5.02514	135.791
Egypt	EGY	MCV1, RCV1, MenA, YFV	2.75899	0.298563	9.4833	1827.3	92.2973	13413.7	2509.77	126.769	18423.5	16.566	2.17213	64.6502	3.35641	0.400057	11.9954	225.376	128.273	343.085	81.2097	12.6965	252.534	0.125355	0.00011139	0.606129	0.0912678	8.10999e-05	0.441306	13.4098	1.59136	44.1226	66.8228	7.79392	210.61
Eritrea	ERI	MCV1, RCV1, MenA, YFV	16.008	1.90738	53.1314	17097.4	858.972	116913	14617.1	734.362	99952.9	158.902	16.6241	572.617	17.991	2.03278	62.0392	96.3945	63.3259	134.662	5.96192	0.758752	18.4279	0.0056994	5.06445e-06	0.0275582	0.00666651	5.92381e-06	0.0322345	0.609688	0.072353	2.00608	5.29898	0.61805	16.7011
Ethiopia	ETH	MCV1, RCV1, MenA, YFV	10.5716	1.43213	34.6971	12444.9	614.88	85840.5	12288.4	607.15	84761.4	115.462	11.4419	423.954	11.7112	1.45416	39.1548	2154.61	1534.05	2961.63	204.034	25.5867	634.084	0.175378	0.000155839	0.848001	0.17761	0.000157823	0.858797	18.7608	2.22639	61.7294	183.814	21.4393	579.339
Gabon	GAB	MCV1, RCV1, MenA, YFV	16.4256	2.33902	55.9116	13739.9	750.645	97665.2	12660.2	691.663	89991.1	125.979	16.063	481.7	19.0946	2.10025	65.8616	30.1088	18.892	44.5915	1.85062	0.244469	5.67629	0.00223464	1.98569e-06	0.0108051	0.0024252	2.15502e-06	0.0117266	0.239049	0.0283684	0.78655	1.59033	0.185489	5.01233
Ghana	GHA	MCV1, RCV1, MenA, YFV	20.3141	2.72882	68.5551	19979.9	1026.61	142015	23836.8	1224.79	169430	185.837	22.1395	672.83	23.0663	3.13745	78.8386	883.344	647.332	1167.01	43.2926	5.39924	133.668	0.0444922	3.95355e-05	0.215133	0.0372932	3.31384e-05	0.180323	4.75951	0.564821	15.6604	38.1407	4.44856	120.21
Guinea	GIN	MCV1, RCV1, MenA, YFV	11.1671	1.39966	37.6084	18262.9	833.49	129722	12543.6	572.471	89098.1	166.528	15.5293	609.272	12.0929	1.43928	41.0778	343.465	226.099	468.977	30.168	3.97025	94.3676	0.0190605	1.6937e-05	0.092163	0.0277512	2.46595e-05	0.134185	2.03898	0.24197	6.70892	28.0009	3.2659	88.2522
Gambia	GMB	MCV1, RCV1, MenA, YFV	10.4956	1.54157	35.4581	19100.8	975.698	131034	8911.86	455.231	61136.7	179.559	19.5482	644.64	11.2656	1.4503	38.7038	85.1448	61.6566	112.569	8.03905	0.921565	24.9988	0.00450629	4.00426e-06	0.0217892	0.00965835	8.58234e-06	0.0467009	0.482056	0.0572066	1.58613	7.52208	0.877342	23.7078
Guinea-Bissau	GNB	MCV1, RCV1, MenA, YFV	20.2922	2.54347	67.16	21934.7	1237.53	147954	18752.6	1058	126490	203.195	21.1152	725.278	22.8983	2.67324	76.7957	61.6929	42.7271	83.4832	3.00987	0.383054	9.30328	0.00287733	2.55678e-06	0.0139127	0.00336557	2.99062e-06	0.0162735	0.3078	0.0365273	1.01276	2.67518	0.312021	8.43153
Equatorial Guinea	GNQ	MCV1, RCV1, MenA, YFV	12.9976	1.86737	42.882	13747.8	748.468	98158	11753.4	639.889	83918.3	126.719	14.4162	452.076	14.6593	2.03365	49.0197	12.6907	7.65867	18.3324	0.982018	0.124978	3.03535	0.000938777	8.3419e-07	0.00453925	0.00109807	9.7574e-07	0.0053095	0.100425	0.0119176	0.330431	0.872821	0.101802	2.75093
Kenya	KEN	MCV1, RCV1, MenA, YFV	14.1145	1.73549	46.1555	11225.1	580.564	80767.6	13056.4	675.278	93944.1	107.25	12.7966	387.317	16.4598	2.02149	54.6208	730.626	499.632	1005.61	51.9113	6.8881	159.435	0.064228	5.70725e-05	0.310561	0.0552195	4.90676e-05	0.267002	6.87073	0.815364	22.607	44.5082	5.19124	140.279
Liberia	LBR	MCV1, RCV1, MenA, YFV	18.3417	2.53905	59.9758	19147.6	985.965	131253	16860.5	868.197	115575	179.069	20.1212	629.507	20.6948	3.15628	69.2379	152.077	107.42	201.833	8.23106	1.02803	25.3927	0.00804125	7.14539e-06	0.0388817	0.00913201	8.11464e-06	0.0441559	0.860205	0.102082	2.83036	7.29164	0.850465	22.9815
Libya	LBY	MCV1, RCV1, MenA, YFV	12.9151	1.41153	43.5899	13741.6	748.864	96950.2	11748.1	640.227	82885.7	127.544	13.2616	464.514	14.4334	1.48534	49.8346	87.4707	55.7431	128.641	6.77457	0.862175	20.9397	0.00647627	5.75476e-06	0.0313146	0.00757519	6.73126e-06	0.0366282	0.692793	0.0822151	2.27952	6.02127	0.702294	18.9776
Lesotho	LSO	MCV1, RCV1, MenA, YFV	12.7371	1.46281	42.2625	17130.8	940.489	120989	25169.1	1381.8	177761	161.137	15.7274	583.415	13.9198	1.74066	47.1749	31.8595	21.0332	44.3526	2.48572	0.28331	7.74912	0.00187273	1.66409e-06	0.00905516	0.00127463	1.13263e-06	0.00616319	0.200333	0.0237739	0.659162	2.27575	0.265433	7.17261
Morocco	MAR	MCV1, RCV1, MenA, YFV	1.84915	0.122729	7.19566	2312.36	80.777	17189.9	2521.51	88.083	18744.7	21.568	1.4606	90.0323	2.02876	0.186823	8.09257	80.6924	25.9051	172.619	43.4486	6.24538	136.283	0.0351348	3.12205e-05	0.169887	0.0322206	2.8631e-05	0.155796	3.75851	0.446031	12.3668	39.4385	4.59994	124.301
Madagascar	MDG	MCV1, RCV1, MenA, YFV	14.7808	2.07147	46.5886	11382.6	655.684	78493.5	10109.7	582.361	69715.8	106.928	12.1794	369.493	17.3477	2.33346	56.0614	479.712	377.356	590.366	32.4454	4.31397	99.6298	0.0423412	3.76241e-05	0.204732	0.0476723	4.23612e-05	0.230509	4.52941	0.537515	14.9033	27.5509	3.21341	86.8338
Mali	MLI	MCV1, RCV1, MenA, YFV	14.8076	2.14856	50.9924	17242.4	1073.87	121187	12549.7	781.6	88204.6	159.506	16.9694	587.706	16.4398	2.34516	57.6669	536.341	370.767	758.296	36.0405	4.52168	111.862	0.0315879	2.80688e-05	0.152737	0.0433998	3.85647e-05	0.20985	3.37909	0.401004	11.1183	32.3755	3.77614	102.04
Mozambique	MOZ	MCV1, RCV1, MenA, YFV	16.7604	2.21235	55.5542	12760.4	491.573	89244.7	12648.1	487.249	88459.7	118.533	14.688	435.003	19.6382	2.2455	66.5331	781.153	544.346	1090.96	46.6002	6.19436	143.056	0.0616456	5.47778e-05	0.298074	0.0621926	5.52639e-05	0.300719	6.59448	0.78258	21.698	39.4655	4.60308	124.386
Mauritania	MRT	MCV1, RCV1, MenA, YFV	16.1463	2.3703	53.7867	17098.5	928.144	121350	14618	793.499	103746	159.678	15.838	573.074	18.1031	2.13086	62.36	119.026	82.3124	170.915	7.35154	0.935603	22.7231	0.00702783	6.24488e-06	0.0339816	0.00822035	7.30454e-06	0.0397477	0.751795	0.0892171	2.47366	6.53408	0.762106	20.5939
Mauritius	MUS	MCV1, RCV1, MenA, YFV	12.8464	1.77578	43.2054	13864.8	877.383	96066.9	11853.5	750.102	82130.5	126.382	15.7234	457.38	14.39	1.67212	48.8664	9.91735	5.94783	14.3247	0.766714	0.0975768	2.36986	0.000732953	6.51297e-07	0.00354404	0.000857324	7.61812e-07	0.00414541	0.078407	0.00930472	0.257985	0.681458	0.0794823	2.14779
Malawi	MWI	MCV1, RCV1, MenA, YFV	7.94607	1.07403	26.7575	7109.16	332.903	51226	7236.02	338.844	52140.1	64.4869	7.72781	237.967	9.1305	1.15159	31.7412	209.228	120.91	331.467	26.3636	3.45141	81.0808	0.0302853	2.69113e-05	0.146438	0.0297543	2.64395e-05	0.143871	3.23974	0.384467	10.6598	22.8416	2.66415	71.9914
Namibia	NAM	MCV1, RCV1, MenA, YFV	10.9061	1.3671	36.8198	13820.4	643.839	100261	13676.4	637.131	99216.6	128.849	16.0339	474.789	12.0304	1.4585	41.9811	45.1271	28.9647	67.1795	4.11955	0.591856	12.9184	0.00330509	2.93688e-06	0.015981	0.00333988	2.9678e-06	0.0161493	0.353559	0.0419575	1.16333	3.7417	0.436416	11.793
Niger	NER	MCV1, RCV1, MenA, YFV	14.6238	2.07069	47.3556	16649	852.162	115152	11158.6	571.143	77177.9	155.283	15.7158	540.645	16.3219	2.09067	53.4605	773.588	593.362	977.644	53.1485	6.66423	164.784	0.0472068	4.19477e-05	0.228259	0.0704339	6.25871e-05	0.340568	5.04991	0.599283	16.6159	47.6428	5.55685	150.159
Nigeria	NGA	MCV1, RCV1, MenA, YFV	14.5509	1.95295	47.0907	14536.3	765.898	98158.4	12233.6	644.573	82609.2	132.761	16.4618	487.492	16.4397	2.05459	54.6905	3629.39	2608.73	4697.2	250.907	31.3172	774.179	0.256158	0.00022762	1.2386	0.304373	0.000270464	1.47173	27.4022	3.25188	90.1625	221.121	25.7906	696.921
Rwanda	RWA	MCV1, RCV1, MenA, YFV	15.7904	1.96391	52.765	12353.4	595.801	86978.8	14460.3	697.417	101813	115.891	13.5503	418.934	18.4941	2.17679	64.0422	279.925	178.222	415.439	17.8646	2.37162	54.8505	0.0228771	2.03284e-05	0.110617	0.0195438	1.73665e-05	0.0944998	2.44725	0.290421	8.05228	15.2161	1.77474	47.9576
Sudan	SDN	MCV1, RCV1, MenA, YFV	8.44049	1.21012	28.0596	8650.52	416.857	60001.6	6856.35	330.398	47556.9	79.9213	8.39537	287.997	9.52169	1.33045	32.4069	572.112	364.304	865.416	67.2693	8.40263	207.434	0.066597	5.91776e-05	0.322015	0.084024	7.46631e-05	0.40628	7.12414	0.845437	23.4408	59.4982	6.93961	187.524
Senegal	SEN	MCV1, RCV1, MenA, YFV	7.68054	1.07735	25.2813	16295.3	941.469	112030	7401.49	427.624	50885.3	152.76	15.9341	540.055	8.15298	1.16265	27.2281	401.49	282.989	520.632	52.206	6.65033	163.34	0.0248927	2.21194e-05	0.120363	0.0548043	4.86987e-05	0.264995	2.66287	0.316008	8.76173	49.4325	5.76559	155.8
Sierra Leone	SLE	MCV1, RCV1, MenA, YFV	15.2341	2.28562	49.6967	21679.9	1247.72	151256	16884.7	971.746	117801	205.085	22.0412	714.048	16.4882	2.13193	54.2494	271.149	210.947	337.443	17.8293	2.0346	55.5182	0.0124742	1.10845e-05	0.0603163	0.0160168	1.42324e-05	0.0774459	1.33441	0.158358	4.39067	16.4113	1.91414	51.7246
Somalia	SOM	MCV1, RCV1, MenA, YFV	20.7876	2.75515	66.9386	21804.6	1171.84	154010	18641.4	1001.84	131668	203.516	19.1889	722.872	23.3816	3.15723	76.7929	535.046	366.236	701.257	25.8152	3.2854	79.7929	0.0246785	2.19291e-05	0.119327	0.028866	2.56501e-05	0.139576	2.63996	0.313289	8.68633	22.9446	2.67616	72.3161
South Sudan	SSD	MCV1, RCV1, MenA, YFV	11.8804	1.09707	51.0967	10632.9	401.675	87872.7	7571.9	286.04	62575.8	95.1757	4.38049	431.324	13.8523	1.08029	60.5196	104.288	26.6962	230.705	8.59487	1.13021	26.4208	0.0100161	8.9002e-06	0.0484305	0.0140652	1.24982e-05	0.0680091	1.07146	0.127152	3.52546	7.42913	0.866501	23.4148
SÃ£o TomÃ© & PrÃ­ncipe	STP	MCV1, RCV1, MenA, YFV	11.8513	1.31691	43.9409	9670.49	398.078	71884	10697.4	440.351	79517.6	89.0852	8.13249	344.935	13.8363	1.11123	52.6461	3.33352	1.46014	6.01657	0.280119	0.0373014	0.860725	0.000353221	3.1387e-07	0.00170793	0.000319312	2.83739e-07	0.00154397	0.0377855	0.00448409	0.124327	0.239355	0.0279173	0.754391
Swaziland	SWZ	MCV1, RCV1, MenA, YFV	1.48789	0.196977	4.94844	1915.62	91.1448	13140.3	1485.65	70.6867	10190.9	17.6728	2.14794	65.8319	1.65185	0.207684	5.52162	2.66717	1.79533	3.73594	1.77668	0.255108	5.57127	0.00141163	1.25436e-06	0.00682563	0.00182018	1.6174e-06	0.0088011	0.151008	0.0179204	0.496866	1.61493	0.188359	5.08988
Seychelles	SYC	MCV1, RCV1, MenA, YFV	12.5288	1.73515	41.7276	13242.8	609.179	93903.5	11321.6	520.806	80281	121.687	16.2944	460.938	14.0841	1.8555	48.1434	1.16806	0.701792	1.68503	0.0930124	0.0118373	0.287495	8.89167e-05	7.90108e-08	0.000429938	0.000104005	9.24177e-08	0.000502892	0.00951178	0.00112878	0.0312969	0.0826698	0.00964224	0.260555
Chad	TCD	MCV1, RCV1, MenA, YFV	15.1592	2.29276	48.0732	13574.3	766.853	96475.2	8639.97	488.097	61405.9	126.739	14.7361	450.366	17.3242	2.67937	56.567	354.977	267.552	466.813	23.6728	3.08412	72.9211	0.0261156	2.32061e-05	0.126276	0.0410304	3.64593e-05	0.198393	2.79369	0.331533	9.19217	20.6121	2.40411	64.9645
Togo	TGO	MCV1, RCV1, MenA, YFV	15.9478	1.35316	58.3517	17450.2	858.466	135646	15986.6	786.467	124269	167.149	17.7264	654.032	17.8146	1.46837	66.6762	222.565	89.7529	396.925	13.9134	1.74121	43.0634	0.012789	1.13642e-05	0.0618384	0.0139598	1.24046e-05	0.0674996	1.36809	0.162354	4.50147	12.4236	1.44903	39.1562
Tunisia	TUN	MCV1, RCV1, MenA, YFV	0.85078	0.0772135	3.11199	898.349	47.9753	7200.51	768.026	41.0156	6155.94	8.46292	0.785363	33.6949	0.95773	0.0814527	3.53252	8.92975	3.52618	17.2972	10.5351	1.34077	32.5633	0.0100712	8.94922e-06	0.0486972	0.0117802	1.04678e-05	0.0569604	1.07736	0.127853	3.54487	9.36366	1.09214	29.512
Tanzania	TZA	MCV1, RCV1, MenA, YFV	9.99926	1.51489	31.9364	10510.1	577.453	73095.7	9267.56	509.186	64454.2	98.2447	11.755	350.859	11.2538	1.55391	36.7069	1217.44	1005.31	1423.11	121.813	15.508	376.502	0.116735	0.000103729	0.564445	0.132385	0.000117637	0.64012	12.4876	1.48193	41.0882	108.253	12.6262	341.189
Uganda	UGA	MCV1, RCV1, MenA, YFV	10.7665	1.24475	36.8182	9199.67	410.043	65255.3	7932.91	353.582	56269.9	86.4224	8.33703	308.094	12.453	1.40728	43.9752	670.134	379.028	1079.13	62.207	8.19533	190.952	0.073806	6.55835e-05	0.356873	0.0855916	7.60561e-05	0.41386	7.89533	0.936955	25.9783	53.6115	6.25301	168.971
South Africa	ZAF	MCV1, RCV1, MenA, YFV	11.4443	1.54464	38.2425	13602.5	888.751	97800.6	20293.6	1325.93	145909	128.337	14.3458	472.695	12.7188	1.40503	43.4438	709.91	441.27	1040.6	61.5062	7.69551	191.304	0.0522836	4.64588e-05	0.252806	0.0350449	3.11407e-05	0.169452	5.59298	0.663731	18.4028	55.5123	6.47471	174.962
Zambia	ZMB	MCV1, RCV1, MenA, YFV	17.1883	2.23995	57.9508	14486.2	776.233	102083	11501.3	616.289	81048.4	133.587	17.2795	484.293	20.0186	2.91054	69.6383	459.704	281.978	670.346	26.4974	3.51523	81.3315	0.0325117	2.88897e-05	0.157203	0.0409494	3.63873e-05	0.198002	3.47791	0.412731	11.4435	22.7262	2.65068	71.6275
Zimbabwe	ZWE	MCV1, RCV1, MenA, YFV	21.1927	3.1037	68.0416	20861.8	1207.49	146446	24258.9	1404.12	170292	195.854	20.8616	695.92	23.6286	3.36424	78.2759	396.566	280.923	525.771	18.9309	2.36216	58.3517	0.0190304	1.69103e-05	0.0920174	0.0163655	1.45423e-05	0.0791318	2.03576	0.241588	6.69832	16.7224	1.95043	52.7051
Angola	AGO	DTP3, HepB3, Hib3, PCV3, RotaC, MCV1, RCV1, MenA, YFV, MCV2	6.87052	1.09499	21.9134	4012.1	200.927	27818.5	3223.03	161.41	22347.3	37.3765	4.65557	131.939	8.55791	1.28982	28.3319	996.862	718.998	1267.69	144.418	22.188	435.844	0.248951	0.00138794	1.18403	0.3099	0.00172774	1.4739	26.752	3.13627	86.0698	115.735	15.082	358.05
Burundi	BDI	DTP3, HepB3, Hib3, PCV3, RotaC, MCV1, RCV1, MenA, YFV, MCV2	4.31416	0.616018	14.0261	3386.94	206.622	22466.9	3052.77	186.236	20250.2	31.2008	3.66013	107.99	5.0989	0.741726	17.2738	343.61	244.638	450.34	78.4028	11.8117	237.373	0.103575	9.25295e-05	0.49223	0.114913	0.000102658	0.546111	11.1138	1.33322	35.9174	66.3956	8.64268	205.998
Benin	BEN	DTP3, HepB3, Hib3, PCV3, RotaC, MCV1, RCV1, MenA, YFV, MCV2	2.92657	0.284522	10.8479	3201.44	131.44	24445.2	2531.59	103.939	19330.5	29.124	2.87057	114.553	3.28328	0.332919	12.4549	226.207	90.8204	437.912	76.3969	11.5295	231.57	0.0729447	0.000644072	0.347037	0.0922454	0.00081449	0.438861	7.84104	0.920213	25.1643	67.9175	8.86067	209.337
Burkina Faso	BFA	DTP3, HepB3, Hib3, PCV3, RotaC, MCV1, RCV1, MenA, YFV, MCV2	3.20811	0.375669	10.5331	3388.47	193.662	23786.4	2362.45	135.022	16584	31.4662	2.95182	111.341	3.60025	0.400455	12.0914	568.626	383.798	794.121	177.77	26.7702	541.437	0.168643	0.000939355	0.802354	0.241885	0.00134732	1.15082	18.1143	2.17405	58.4316	158.097	20.5948	489.602
Botswana	BWA	DTP3, HepB3, Hib3, PCV3, RotaC, MCV1, RCV1, MenA, YFV, MCV2	3.03209	0.417169	9.67779	3222.94	139.696	22864	3813.73	165.303	27055.1	30.593	4.28438	109.496	3.39855	0.458333	11.1172	43.5245	29.5929	62.0007	14.4098	2.00563	43.8215	0.0134699	1.20337e-05	0.0640144	0.0113833	1.01696e-05	0.0540979	1.44539	0.173394	4.67085	12.8436	1.67193	39.8451
Central African Republic	CAF	DTP3, HepB3, Hib3, PCV3, RotaC, MCV1, RCV1, MenA, YFV, MCV2	4.51696	0.651285	14.2841	3529.52	195.981	24788.5	2739.17	152.096	19237.8	33.3109	3.95377	115.836	5.27285	0.73112	17.4249	89.2241	66.8902	118.821	19.9952	2.98792	60.2235	0.0253023	0.000223396	0.120414	0.0326029	0.000287853	0.155158	2.7198	0.319172	8.72971	17.0241	2.22087	52.4856
CÃ´te dâ€™Ivoire	CIV	DTP3, HepB3, Hib3, PCV3, RotaC, MCV1, RCV1, MenA, YFV, MCV2	2.87925	0.462254	9.16519	3043.18	182.67	21490.4	2575.36	154.589	18186.8	28.6478	2.91845	100.274	3.24461	0.412681	10.5482	550.597	368.082	783.358	191.1	28.8279	579.249	0.181948	0.0016065	0.865704	0.214999	0.00189832	1.02296	19.5581	2.29527	62.7701	169.944	22.1708	523.842
Cameroon	CMR	DTP3, HepB3, Hib3, PCV3, RotaC, MCV1, RCV1, MenA, YFV, MCV2	2.07885	0.310086	6.65139	2423.05	155.152	16787.9	1882.36	120.531	13041.7	22.59	3.37732	81.2294	2.31179	0.331757	7.61799	360.394	256.064	478.358	172.679	26.0887	524.714	0.149187	0.00131732	0.70967	0.19204	0.00169571	0.913518	16.0365	1.88211	51.4622	155.337	20.2665	478.7
Congo - Kinshasa	COD	DTP3, HepB3, Hib3, PCV3, RotaC, MCV1, RCV1, MenA, YFV, MCV2	4.21165	0.536126	12.9668	3333.17	203.603	23111.6	2487.76	151.962	17249.7	31.0857	3.89151	108.825	4.93057	0.587758	15.761	2327.37	1894.16	2787.12	556.64	83.1317	1676.52	0.701792	0.00619607	3.34013	0.94028	0.00830167	4.4752	75.437	8.85251	242.137	474.041	61.8395	1461.57
Congo - Brazzaville	COG	DTP3, HepB3, Hib3, PCV3, RotaC, MCV1, RCV1, MenA, YFV, MCV2	8.85019	1.22763	28.5643	6028.18	355.636	43158.6	6126.25	361.421	43860.7	56.0917	6.08368	203.886	10.7225	1.58842	36.0305	186.808	121.621	270.303	20.9734	2.83758	62.6983	0.0310949	0.000173596	0.147907	0.0305972	0.000170817	0.145539	3.34243	0.392211	10.7298	17.3639	2.26501	53.5498
Comoros	COM	DTP3, HepB3, Hib3, PCV3, RotaC, MCV1, RCV1, MenA, YFV, MCV2	2.67527	0.406117	8.87627	3879.95	175.85	26667.7	3335.53	151.175	22925.8	35.9953	4.6443	127.003	2.92367	0.407741	9.86817	19.6384	13.7542	26.3394	7.30699	1.02077	22.1942	0.00513844	2.86878e-05	0.0244419	0.00597713	3.33702e-05	0.0284312	0.552339	0.0648151	1.773	6.7221	0.876885	20.7282
Cape Verde	CPV	DTP3, HepB3, Hib3, PCV3, RotaC, MCV1, RCV1, MenA, YFV, MCV2	2.06505	0.285611	6.93776	2161.26	106.158	15162.1	1847.73	90.7582	12962.5	20.5549	2.45281	73.3922	2.32888	0.298718	8.04781	5.88744	3.68867	8.8601	2.86563	0.431064	8.74417	0.00273251	2.4408e-06	0.0129861	0.00319618	2.85497e-06	0.0151897	0.293155	0.0351621	0.947945	2.54698	0.300477	7.87489
Djibouti	DJI	DTP3, HepB3, Hib3, PCV3, RotaC, MCV1, RCV1, MenA, YFV, MCV2	1.87886	0.2764	6.10492	2005.71	115.248	13974.1	1714.74	98.5288	11946.9	18.5565	1.76582	66.3384	2.09932	0.285054	7.02523	8.91065	6.29143	12.2207	4.71562	0.709203	14.3949	0.00449679	4.01628e-06	0.021371	0.00525983	4.69778e-06	0.0249974	0.482349	0.0578493	1.56053	4.19146	0.54529	13.0158
Algeria	DZA	DTP3, HepB3, Hib3, PCV3, RotaC, MCV1, RCV1, MenA, YFV, MCV2	2.76749	0.368408	8.99026	2927.95	179.929	20409	2503.2	153.827	17448.3	27.1778	3.17072	98.0519	3.09856	0.392993	10.354	729.336	477.422	1027.69	264.371	39.799	805.885	0.252031	0.000225252	1.19799	0.294797	0.000263474	1.40127	27.057	3.24655	87.3808	234.996	30.6019	728.442
Egypt	EGY	DTP3, HepB3, Hib3, PCV3, RotaC, MCV1, RCV1, MenA, YFV, MCV2	0.639705	0.0782172	2.1585	421.262	22.8293	3055.71	578.599	31.3557	4196.98	3.83841	0.53126	14.4207	0.778829	0.0895699	2.68543	263.876	163.216	383.62	408.926	61.5342	1237.49	0.629822	0.000562508	2.99324	0.458556	0.000409547	2.1793	67.5555	8.10191	218.585	336.589	43.7861	1045.31
Eritrea	ERI	DTP3, HepB3, Hib3, PCV3, RotaC, MCV1, RCV1, MenA, YFV, MCV2	3.73847	0.487045	12.2412	4013.25	236.709	27320.7	3431.05	202.37	23357.3	37.0136	4.05095	130.437	4.20975	0.616509	14.2977	109.519	76.1476	148.435	29.0164	4.36578	88.5072	0.0276668	2.47163e-05	0.131484	0.0323614	2.89102e-05	0.153795	2.9687	0.356124	9.59433	25.7884	3.35683	80.0119
Ethiopia	ETH	DTP3, HepB3, Hib3, PCV3, RotaC, MCV1, RCV1, MenA, YFV, MCV2	2.52687	0.359315	8.21783	2977.41	155.397	20416.2	2939.98	153.444	20159.6	27.7348	2.9573	100.373	2.80608	0.346757	9.24992	2154.61	1534.05	2961.63	850.985	132.49	2587.5	0.728689	0.00643443	3.46632	0.737966	0.00651635	3.51045	78.3268	9.19321	251.346	766.742	100.038	2362.56
Gabon	GAB	DTP3, HepB3, Hib3, PCV3, RotaC, MCV1, RCV1, MenA, YFV, MCV2	3.65686	0.487467	12.2718	3072.92	176.638	21671.3	2831.46	162.759	19968.5	28.0453	4.07169	106.949	4.24329	0.489698	14.5361	30.1088	18.892	44.5915	8.31126	1.23713	25.0386	0.0099855	5.5771e-05	0.0474556	0.010837	6.05269e-05	0.0515025	1.07322	0.125996	3.44231	7.13342	0.930941	21.9576
Ghana	GHA	DTP3, HepB3, Hib3, PCV3, RotaC, MCV1, RCV1, MenA, YFV, MCV2	4.62697	0.737951	15.3112	4566.21	249.606	31832.4	5447.67	297.79	37977.3	42.6091	5.42804	151.361	5.25896	0.732452	17.6283	1006.31	760.93	1286.09	216.366	33.5115	660.839	0.221718	0.000198079	1.05369	0.185843	0.000166029	0.8832	23.7917	2.85416	76.8825	190.55	24.8054	591.136
Guinea	GIN	DTP3, HepB3, Hib3, PCV3, RotaC, MCV1, RCV1, MenA, YFV, MCV2	2.8417	0.430829	9.53023	4629.22	215.525	32641.6	3179.52	148.03	22419.5	42.3153	4.21794	153.459	3.06841	0.371993	10.3	343.465	226.099	468.977	118.725	17.4207	362.27	0.0747559	0.000417345	0.355585	0.108841	0.000607633	0.517714	8.0356	0.942922	25.7956	110.252	14.3818	340.016
Gambia	GMB	DTP3, HepB3, Hib3, PCV3, RotaC, MCV1, RCV1, MenA, YFV, MCV2	2.46749	0.395344	8.16948	4493.16	240.54	30959.5	2096.37	112.229	14444.8	42.1172	5.30855	150.739	2.64751	0.355304	8.89521	95.0384	70.3957	121.912	38.2659	5.48722	117.171	0.0214001	1.91205e-05	0.101701	0.045867	4.09809e-05	0.217976	2.29667	0.275549	7.4192	35.814	4.66317	111.059
Guinea-Bissau	GNB	DTP3, HepB3, Hib3, PCV3, RotaC, MCV1, RCV1, MenA, YFV, MCV2	5.07121	0.646601	16.5393	5467	316.665	36691.5	4673.91	270.727	31368.7	50.7314	6.10961	179.606	5.71222	0.879397	19.1633	61.6929	42.7271	83.4832	12.0665	1.82025	36.5794	0.0114956	0.000101495	0.0547101	0.0134462	0.000118717	0.0639936	1.23569	0.145009	3.96623	10.73	1.39976	33.0817
Equatorial Guinea	GNQ	DTP3, HepB3, Hib3, PCV3, RotaC, MCV1, RCV1, MenA, YFV, MCV2	2.91051	0.394733	9.47644	3083.05	170.809	21746	2635.8	146.03	18591.3	28.3566	2.52473	99.2703	3.279	0.435464	10.8205	12.6907	7.65867	18.3324	4.38174	0.66136	13.2768	0.00417578	2.33223e-05	0.0198455	0.00488434	2.72797e-05	0.023213	0.448804	0.0526892	1.43957	3.8972	0.508593	11.9969
Kenya	KEN	DTP3, HepB3, Hib3, PCV3, RotaC, MCV1, RCV1, MenA, YFV, MCV2	3.36494	0.45204	10.7644	2672.55	145.343	19165.4	3108.55	169.054	22292.1	25.455	3.14933	90.294	3.92431	0.510107	12.8941	794.682	566.048	1075.87	238.216	35.806	719.872	0.293097	0.00163238	1.3946	0.251987	0.00140343	1.19899	31.4802	3.77805	101.563	203.767	26.5426	631.142
Liberia	LBR	DTP3, HepB3, Hib3, PCV3, RotaC, MCV1, RCV1, MenA, YFV, MCV2	4.43026	0.651803	14.3597	4636.78	251.551	31398.5	4082.94	221.504	27648.1	43.4368	5.52727	151.106	5.00752	0.740897	16.5186	152.077	107.42	201.833	33.9618	5.28053	103.149	0.0330904	0.000292186	0.157408	0.037579	0.00033182	0.17876	3.55698	0.41746	11.4147	30.1237	3.93016	92.8335
Libya	LBY	DTP3, HepB3, Hib3, PCV3, RotaC, MCV1, RCV1, MenA, YFV, MCV2	3.02358	0.380276	10.0292	3229.21	159.906	22764.3	2760.76	136.709	19461.9	29.7233	3.79072	107.939	3.39508	0.401218	11.6054	101.702	68.5715	142.317	33.6759	5.06458	102.804	0.0321133	2.86815e-05	0.152619	0.0375625	3.35484e-05	0.178516	3.44459	0.413114	11.1447	29.9329	3.89404	92.9544
Lesotho	LSO	DTP3, HepB3, Hib3, PCV3, RotaC, MCV1, RCV1, MenA, YFV, MCV2	2.47586	0.337456	8.04843	3362.62	239.643	23220.1	4940.47	352.091	34115.7	31.4183	3.60645	111.882	2.70576	0.362879	9.0387	35.5953	24.889	48.4736	14.2774	2.28422	43.7762	0.0107179	5.97708e-05	0.0509715	0.00729493	4.06817e-05	0.0346926	1.15181	0.135058	3.7028	13.0747	1.72188	40.4427
Morocco	MAR	DTP3, HepB3, Hib3, PCV3, RotaC, MCV1, RCV1, MenA, YFV, MCV2	0.436041	0.0467808	1.62099	554.123	19.9724	3959.93	604.241	21.7789	4318.09	5.14854	0.500063	21.0076	0.481519	0.0528774	1.83598	94.7312	37.6003	187.334	216.46	33.6648	665.868	0.174783	0.000156102	0.830658	0.160286	0.000143154	0.76176	18.7473	2.24835	60.6606	196.69	25.5867	610.847
Madagascar	MDG	DTP3, HepB3, Hib3, PCV3, RotaC, MCV1, RCV1, MenA, YFV, MCV2	3.5715	0.533098	11.1371	2748.07	167.134	18790.9	2440.76	148.444	16689.5	25.8999	3.09728	88.1794	4.18045	0.594801	13.3679	479.712	377.356	590.366	134.564	20.1697	405.212	0.174815	0.00154362	0.831581	0.196825	0.00173797	0.936282	18.7912	2.20544	60.3017	114.197	14.8991	351.908
Mali	MLI	DTP3, HepB3, Hib3, PCV3, RotaC, MCV1, RCV1, MenA, YFV, MCV2	3.76068	0.576011	12.811	4371.38	277.682	30440.5	3181.65	202.107	22155.7	40.4656	4.62275	147.425	4.17828	0.664678	14.5434	536.341	370.767	758.296	141.991	21.4373	431.302	0.123889	0.000691643	0.589292	0.170215	0.000950272	0.809649	13.317	1.56265	42.7497	127.477	16.6286	393.138
Mozambique	MOZ	DTP3, HepB3, Hib3, PCV3, RotaC, MCV1, RCV1, MenA, YFV, MCV2	4.26994	0.659825	13.8645	3230.81	168.73	22671.3	3202.39	167.245	22471.9	30.2807	3.9504	108.488	5.02453	0.710389	16.7999	877.25	627.764	1178	205.772	30.9816	623.123	0.271603	0.00024261	1.29078	0.274013	0.000244763	1.30224	29.1391	3.49508	94.2201	174.322	20.5658	538.955
Mauritania	MRT	DTP3, HepB3, Hib3, PCV3, RotaC, MCV1, RCV1, MenA, YFV, MCV2	3.9535	0.661532	13.096	4199.88	240.616	29421.5	3590.6	205.71	25153.4	39.1857	4.1204	139.025	4.43857	0.539208	15.1603	119.026	82.3124	170.915	29.9359	4.51627	90.7417	0.0285205	0.000251821	0.135696	0.03336	0.000294551	0.158721	3.06574	0.359787	9.83914	26.621	3.47299	82.056
Mauritius	MUS	DTP3, HepB3, Hib3, PCV3, RotaC, MCV1, RCV1, MenA, YFV, MCV2	3.05331	0.45426	10.1581	3297.02	214.046	22552.3	2818.73	182.995	19280.6	30.2429	4.00942	106.528	3.41343	0.497509	11.5865	11.4437	7.65707	16.0916	3.73081	0.561088	11.389	0.00355769	3.17751e-06	0.0169079	0.00416137	3.71669e-06	0.019777	0.381613	0.0457676	1.23465	3.31613	0.431408	10.2978
Malawi	MWI	DTP3, HepB3, Hib3, PCV3, RotaC, MCV1, RCV1, MenA, YFV, MCV2	1.81822	0.266187	6.11336	1635.4	77.3434	11893.3	1664.58	78.7236	12105.5	14.8895	1.82084	54.0462	2.10049	0.278393	7.11915	235.863	146.977	358.645	129.859	19.2009	392.899	0.148461	0.000132648	0.70554	0.145858	0.000130323	0.693169	15.9332	1.91166	51.4685	112.262	14.6174	348.102
Namibia	NAM	DTP3, HepB3, Hib3, PCV3, RotaC, MCV1, RCV1, MenA, YFV, MCV2	2.56375	0.345465	8.54425	3243.3	159.118	23294.8	3209.51	157.46	23052.1	30.1458	3.59318	109.523	2.82024	0.36657	9.5882	47.85	31.2701	69.3144	18.58	2.96967	56.9722	0.0148702	8.2927e-05	0.0707185	0.0150268	8.38e-05	0.071463	1.59804	0.187382	5.13731	16.8995	2.22559	52.2734
Niger	NER	DTP3, HepB3, Hib3, PCV3, RotaC, MCV1, RCV1, MenA, YFV, MCV2	3.30988	0.420112	10.4801	3763.86	206.029	25654	2522.65	138.086	17194	34.867	3.75987	120.105	3.67514	0.508131	11.8475	845.092	658.159	1044.93	257.572	38.5598	785.004	0.227933	0.00127028	1.08429	0.340082	0.00189529	1.61779	24.4897	2.87047	78.8723	230.864	30.0798	714.562
Nigeria	NGA	DTP3, HepB3, Hib3, PCV3, RotaC, MCV1, RCV1, MenA, YFV, MCV2	3.92146	0.55224	12.5747	3922.46	217.977	26296.2	3301.11	183.447	22130.6	35.9317	4.9927	130.667	4.44001	0.647023	14.6886	3629.39	2608.73	4697.2	929.366	151.131	2831.54	0.945131	0.00527492	4.49527	1.12303	0.00626779	5.34139	101.59	11.9183	326.273	819.069	107.94	2529.29
Rwanda	RWA	DTP3, HepB3, Hib3, PCV3, RotaC, MCV1, RCV1, MenA, YFV, MCV2	3.75843	0.493836	12.2987	2969.79	152.696	20642.9	3476.3	178.74	24163.6	27.5638	3.41413	97.4956	4.40315	0.577914	14.9587	321.56	217.377	458.396	86.0121	12.9247	260.295	0.109783	9.80581e-05	0.521742	0.0937873	8.37706e-05	0.445722	11.7769	1.41252	38.0913	73.2048	9.52497	227.274
Sudan	SDN	DTP3, HepB3, Hib3, PCV3, RotaC, MCV1, RCV1, MenA, YFV, MCV2	1.94374	0.309597	6.37346	1988.47	102.076	13616.4	1576.05	80.9046	10792.3	18.4158	2.19532	66.0305	2.1978	0.352694	7.41775	644.535	431.735	939.336	329.677	49.6926	1004.69	0.325745	0.000291058	1.54809	0.410986	0.000367222	1.95319	34.9609	4.19465	112.93	291.785	37.9934	904.731
Senegal	SEN	DTP3, HepB3, Hib3, PCV3, RotaC, MCV1, RCV1, MenA, YFV, MCV2	1.83328	0.279005	5.93762	3883	221.579	26158.1	1763.7	100.644	11881.3	36.3485	3.85024	125.86	1.92571	0.293405	6.36878	447.947	344.736	584.449	245.537	31.6303	749.794	0.116766	0.000104322	0.554917	0.257076	0.000229677	1.22172	12.5305	1.50328	40.4861	232.467	30.2654	721.055
Sierra Leone	SLE	DTP3, HepB3, Hib3, PCV3, RotaC, MCV1, RCV1, MenA, YFV, MCV2	3.55738	0.499292	11.3905	5093.44	314.225	35335.4	3966.86	244.724	27519.8	47.8671	6.80421	166.514	3.8552	0.543505	12.5638	298.515	240.208	367.377	84.1175	13.4115	258.589	0.0586686	5.2453e-05	0.278937	0.0753303	6.73495e-05	0.358155	6.30077	0.756114	20.3399	77.4321	10.0851	239.914
Somalia	SOM	DTP3, HepB3, Hib3, PCV3, RotaC, MCV1, RCV1, MenA, YFV, MCV2	5.33983	0.772129	17.0493	5605.1	307.952	39357	4791.98	263.278	33647.5	52.2504	6.89076	185.565	6.02143	0.850328	19.4721	535.046	366.236	701.257	100.519	15.161	304.814	0.0957574	0.000534565	0.455475	0.112006	0.000625272	0.532763	10.293	1.20777	33.045	89.3801	11.6586	275.693
South Sudan	SSD	DTP3, HepB3, Hib3, PCV3, RotaC, MCV1, RCV1, MenA, YFV, MCV2	3.03451	0.310689	12.8849	2698.68	86.084	22148.3	1921.78	61.302	15772.2	24.2388	1.14844	108.408	3.51067	0.285259	15.2094	104.288	26.6962	230.705	33.9328	5.03015	102.255	0.0392833	0.000219309	0.186856	0.055164	0.000307968	0.262394	4.22261	0.495494	13.5553	29.2519	3.81573	90.2123
SÃ£o TomÃ© & PrÃ­ncipe	STP	DTP3, HepB3, Hib3, PCV3, RotaC, MCV1, RCV1, MenA, YFV, MCV2	2.84331	0.266107	10.161	2324.05	100.459	17094.7	2570.85	111.127	18910	21.4032	2.24196	80.3634	3.32953	0.414563	12.5916	3.76434	1.79273	6.42973	1.3262	0.197604	4.00824	0.0016652	1.48768e-06	0.00791365	0.00150534	1.34486e-06	0.00715395	0.178689	0.0214367	0.577402	1.13126	0.147271	3.50928
Swaziland	SWZ	DTP3, HepB3, Hib3, PCV3, RotaC, MCV1, RCV1, MenA, YFV, MCV2	0.33308	0.0546394	1.09545	428.281	17.9691	2890.94	332.15	13.9358	2242.04	3.93073	0.559775	14.3985	0.366784	0.0548953	1.21458	3.03306	2.15892	4.13532	9.06441	1.31962	27.7676	0.00719304	6.42683e-06	0.0341838	0.00927485	8.28688e-06	0.0440773	0.771964	0.0926193	2.49372	8.25022	1.07423	25.5834
Seychelles	SYC	DTP3, HepB3, Hib3, PCV3, RotaC, MCV1, RCV1, MenA, YFV, MCV2	2.94796	0.442119	9.58406	3132.1	167.839	21633.2	2677.73	143.491	18494.9	28.7735	2.85992	105.615	3.31997	0.449335	10.9529	1.3571	0.904721	1.90972	0.458368	0.068941	1.39897	0.000437089	3.90399e-07	0.00207726	0.000511257	4.56644e-07	0.00242974	0.0468871	0.0056235	0.151666	0.407412	0.0530074	1.26496
Chad	TCD	DTP3, HepB3, Hib3, PCV3, RotaC, MCV1, RCV1, MenA, YFV, MCV2	3.69125	0.595186	11.6008	3331.7	211.424	23591	2120.61	134.57	15015.6	30.9922	4.35289	109.295	4.22853	0.699847	13.676	354.977	267.552	466.813	97.1002	14.3613	293.376	0.106616	0.000941385	0.507206	0.167505	0.00147902	0.796875	11.4605	1.345	36.7795	84.4793	11.0215	260.374
Togo	TGO	DTP3, HepB3, Hib3, PCV3, RotaC, MCV1, RCV1, MenA, YFV, MCV2	4.05128	0.354172	14.6614	4432.44	263.212	34623.8	4060.69	241.136	31719.9	42.4193	4.4963	163.897	4.52742	0.459972	16.8826	222.565	89.7529	396.925	54.7395	8.26459	166.172	0.0501588	0.000280025	0.238586	0.0547507	0.00030566	0.260428	5.39163	0.63267	17.308	48.9174	6.38098	150.86
Tunisia	TUN	DTP3, HepB3, Hib3, PCV3, RotaC, MCV1, RCV1, MenA, YFV, MCV2	0.199797	0.0249374	0.702932	212.554	5.44004	1618.02	181.719	4.65086	1383.29	1.97243	0.20515	7.61549	0.224806	0.0228547	0.794842	10.614	5.18389	19.2357	53.4105	8.27276	163.351	0.0509335	4.54881e-05	0.242063	0.0595762	5.32068e-05	0.283138	5.46297	0.655139	17.679	47.4751	6.17538	147.459
Tanzania	TZA	DTP3, HepB3, Hib3, PCV3, RotaC, MCV1, RCV1, MenA, YFV, MCV2	2.40721	0.381608	7.49198	2510.23	137.976	17332.8	2213.46	121.664	15283.7	23.4935	2.49732	82.1483	2.6955	0.331833	8.63044	1374.82	1175.11	1613.23	576.346	86.736	1758.08	0.550872	0.000492115	2.61797	0.624728	0.000558093	2.96897	59.1081	7.09045	191.043	512.147	66.6623	1589.11
Uganda	UGA	DTP3, HepB3, Hib3, PCV3, RotaC, MCV1, RCV1, MenA, YFV, MCV2	2.76156	0.339234	9.33661	2357.52	108.843	16643.5	2032.9	93.8555	14351.8	22.1769	2.20863	78.1899	3.19835	0.401002	11.1914	670.134	379.028	1079.13	243.018	36.1022	732.833	0.286768	0.00160089	1.36403	0.33256	0.00185653	1.58184	30.8249	3.61697	98.96	209.123	27.2779	645.026
South Africa	ZAF	DTP3, HepB3, Hib3, PCV3, RotaC, MCV1, RCV1, MenA, YFV, MCV2	2.66215	0.408349	8.73974	3175.66	166.869	22390.4	4737.77	248.951	33404.3	29.7641	3.88744	108.015	2.96665	0.428709	9.93883	814.877	554.811	1156.83	304.334	38.475	924.044	0.258132	0.000230585	1.22676	0.173022	0.000154558	0.822279	27.6952	3.322	89.5378	274.769	35.7593	852.76
Zambia	ZMB	DTP3, HepB3, Hib3, PCV3, RotaC, MCV1, RCV1, MenA, YFV, MCV2	4.24288	0.593249	14.0339	3582.84	195.077	24696	2844.59	154.881	19607.4	32.9576	4.38974	117.35	4.94755	0.663885	16.7472	509.998	330.892	721.851	119.362	17.9549	361.032	0.145796	0.000130259	0.692877	0.183634	0.000164065	0.872698	15.6459	1.87706	50.5506	102.173	13.3024	316.904
Zimbabwe	ZWE	DTP3, HepB3, Hib3, PCV3, RotaC, MCV1, RCV1, MenA, YFV, MCV2	4.91444	0.719156	15.6586	4833.53	312.777	33689.7	5620.6	363.708	39175.6	45.8135	5.14276	160.852	5.53389	0.868407	18.123	454.579	340.487	588.229	93.1267	14.0155	284.14	0.0934362	8.34612e-05	0.444051	0.0803519	7.17738e-05	0.381869	10.0242	1.20234	32.4143	82.3129	9.71075	254.5
